# Supplementary material for: Disrupting Notch signaling related HES1 in myeloid cells reinvigorates antitumor T cell responses
Source: Exp Hematol Oncol. 2024 Dec 19;13:122. doi: 10.1186/s40164-024-00588-2 (PMC11660887; doi:10.1186/s40164-024-00588-2)
Supplement: Supplementary file 2 — Supplementary Material 2. [file 40164_2024_588_MOESM2_ESM.xlsx]

## Sheet: Data
Filter: 23282		Fold change	Normalized RC (log2)		Raw data (RC)		KEGG input		Annotation											Gene information
ID	Gene symbol	test /con	con	test	con	test	Entrez ID	test /con	Gene ID	chromosome	start	end	width	strand	transcript_id	p_id	bioType	Aliases	Description	NCBI search
1	Xkr4	1	0	0	0	0	497097		Xkr4	chr1	3214482	3671498	3634	-	NM_001011874	P15391	protein_coding	AY534250| Gm210| mKIAA1889| XRG4	X-linked Kx blood group related 4	Xkr4
2	Rp1	1	0	0	0	0	19888		Rp1	chr1	4290846	4409241	9747	-	NM_001195662	P17361	protein_coding	Dcdc3| mG145| Orp1| Rp1h	retinitis pigmentosa 1 (human)	Rp1
3	Sox17	9.3438	0.0838847	3.30789	0	10	20671	#FF0000,black	Sox17	chr1	4490928	4497354	3327	-	NM_001289466	P1695	protein_coding		SRY (sex determining region Y)-box 17	Sox17
4	Mrpl15	0.876908	7.04032	6.85081	115	130	27395		Mrpl15	chr1	4773200	4785726	1916	-	NR_033530		protein_coding	HSPC145| MRP-L7| Rpml7	mitochondrial ribosomal protein L15	Mrpl15
5	Lypla1	1.02144	9.75728	9.78789	761	1003	18777		Lypla1	chr1	4807893	4846735	2433	+	NM_008866	P6116	protein_coding	Pla1a	lysophospholipase 1	Lypla1
6	Tcea1	0.809268	9.22241	8.9171	525	548	21399		Tcea1	chr1	4857694	4897909	2990	+	NM_001159750	P17796	protein_coding	S-II	transcription elongation factor A (SII) 1	Tcea1
7	Rgs20	0.710676	7.65844	7.1657	177	162	58175	#E0FFFF,black	Rgs20	chr1	4909576	5070285	2513	-	NM_001290372	P10335	protein_coding	2900073E09Rik| Rgsz1	regulator of G-protein signaling 20	Rgs20
8	Atp6v1h	0.806656	9.97805	9.66807	887	923	108664		Atp6v1h	chr1	5083173	5162549	1976	+	NM_133826	P23793	protein_coding	0710001F19Rik| AU022349| CGI-11| SFD| SFDalpha| SFDbeta| VMA13	ATPase, H+ transporting, lysosomal V1 subunit H	Atp6v1h
9	Oprk1	1	0	0	0	0	18387		Oprk1	chr1	5588493	5606133	4978	+	NM_011011	P20526	protein_coding	K-OR-1| KOR| KOR-1| MSL-1| Oprk2| R21	opioid receptor, kappa 1	Oprk1
10	Npbwr1	1	0	0	0	0	226304		Npbwr1	chr1	5913707	5917398	3692	-	NM_010342	P8280	protein_coding	Gpr7| Nbpwr1	neuropeptides B/W receptor 1	Npbwr1
11	Rb1cc1	0.682435	9.80012	9.24889	784	690	12421	#E0FFFF,black	Rb1cc1	chr1	6214662	6276104	7046	+	NM_009826	P16634	protein_coding	2900055E04Rik| 5930404L04Rik| Cc1| FIP200| LaXp180	RB1-inducible coiled-coil 1	Rb1cc1
12	Fam150a	0.23056	2.11679	0	3	0	620393	#00BFFF,black	Fam150a	chr1	6359331	6394731	858	+	NM_001195732	P19323	protein_coding	EG620393	family with sequence similarity 150, member A	Fam150a
13	St18	6.89298	0.0717712	2.8569	0	7	240690	#FF4500,black	St18	chr1	6487231	6860940	6161	+	NM_001244692	P26336	protein_coding	AV348974| mKIAA0535| Myt3| NZF-3| Nzf3	suppression of tumorigenicity 18	St18
14	Pcmtd1	0.883345	9.64097	9.46202	702	800	319263		Pcmtd1	chr1	7088920	7173628	5232	+	NM_183028	P18329	protein_coding	8430411F12Rik| A030012M09Rik	protein-L-isoaspartate (D-aspartate) O-methyltransferase domain containing 1	Pcmtd1
15	Sntg1	1	0	0	0	0	71096		Sntg1	chr1	8359739	9299877	7259	-	NM_001290390	P6945	protein_coding	4933426D16Rik| G1SYN| SYN4	syntrophin, gamma 1	Sntg1
16	Rrs1	1.12272	11.0167	11.1837	1823	2641	59014		Rrs1	chr1	9545408	9547455	2048	+	NM_021511	P15667	protein_coding	5730466A07Rik| AA415037| D1Ertd701e| Rrr	ribosome biogenesis regulator 1	Rrs1
17	Adhfe1	0.67993	5.46397	4.90743	38	33	76187	#E0FFFF,black	Adhfe1	chr1	9548046	9577968	3139	+	NR_027664		protein_coding	6330565B14Rik| Adh8| AI043035	alcohol dehydrogenase, iron containing, 1	Adhfe1
18	2610203C22Rik	0.0979051	5.49637	2.1439	39	4	72481	#1E90FF,black	2610203C22Rik	chr1	9560833	9631092	1245	-	NR_015470		lncRNA	2310007M24Rik	RIKEN cDNA 2610203C22 gene	2610203C22Rik
19	3110035E14Rik	1	0	0	0	0	76982		3110035E14Rik	chr1	9601267	9627142	3187	+	NM_178399	P4914	protein_coding	AI415019| AV164974| R75066	RIKEN cDNA 3110035E14 gene	3110035E14Rik
20	Mybl1	27.0542	0.115995	4.87378	0	32	17864	#FF0000,black	Mybl1	chr1	9667411	9700209	4984	-	NM_008651	P12430	protein_coding	A-myb| G1-419-6| repro9	myeloblastosis oncogene-like 1	Mybl1
21	Vcpip1	0.484548	10.7023	9.65703	1466	916	70675	#87CEEB,black	Vcpip1	chr1	9718622	9748382	9749	-	NM_173443	P3023	protein_coding	4932442A08| 5730421J18Rik| 5730538E15Rik| mKIAA1850| VCIP135	valosin containing protein (p97)/p47 complex interacting protein 1	Vcpip1
22	1700034P13Rik	0.250029	6.57236	4.57253	83	26	73331	#87CEEB,black	1700034P13Rik	chr1	9747648	9771256	1494	+	NR_040462		lncRNA		RIKEN cDNA 1700034P13 gene	1700034P13Rik
23	Sgk3	0.331265	9.75899	8.16505	762	325	170755	#87CEEB,black	Sgk3	chr1	9798130	9902568	5620	+	NM_133220	P19798	protein_coding	2510015P22Rik| A330005P07Rik| Cisk| fy| fz	serum/glucocorticoid regulated kinase 3	Sgk3
24	Mcmdc2	0.0793969	6.05989	2.40511	58	5	240697	#1E90FF,black	Mcmdc2	chr1	9908638	9940954	2553	+	NM_177722	P17023	protein_coding	6030422M02Rik	minichromosome maintenance domain containing 2	Mcmdc2
25	Snhg6	1.09936	8.76466	8.90132	382	542	73824		Snhg6	chr1	9942025	9944118	407	-	NR_024067		lncRNA	1110008H02Rik	small nucleolar RNA host gene 6	Snhg6
26	Snord87	4.0659	1.14556	3.16914	1	9	266793	#FF4500,black	Snord87	chr1	9942470	9942543	74	-	NR_004410		snoRNA	MBII-276| Rnu87| U87	small nucleolar RNA, C/D box 87	Snord87
27	Tcf24	1	0	0	0	0	100039596		Tcf24	chr1	9960163	9967485	3746	-	NM_001285425	P13148	protein_coding	100039596| ENSMUSG00000073738| Gm10567| Gm2330	transcription factor 24	Tcf24
28	Ppp1r42	0.0424675	4.5575	0	20	0	69312	#1E90FF,black	Ppp1r42	chr1	9968622	10009136	1427	-	NM_145692	P18655	protein_coding	1700011J18Rik| 4930418G15Rik| Lrrc67| TLRR	protein phosphatase 1, regulatory subunit 42	Ppp1r42
29	Cops5	1.73207	11.1789	11.9714	2040	4560	26754	#FFA07A,black	Cops5	chr1	10024600	10038159	2470	-	NR_102282		protein_coding	AI303502| CSN5| Jab1| Mov34| Sgn5	COP9 signalosome subunit 5	Cops5
30	Cspp1	0.823213	9.40995	9.12928	598	635	211660		Cspp1	chr1	10038218	10136768	4354	+	NM_026493	P17010	protein_coding	2310020J12Rik| 4930413O22Rik| AA387550| BC055915| Cspp2| Cspp3	centrosome and spindle pole associated protein 1	Cspp1
31	Arfgef1	0.654568	10.0571	9.44567	937	791	211673	#B0E0E6,black	Arfgef1	chr1	10137507	10232670	7042	-	NM_001102430	P12121	protein_coding	ARFGEP1| BIG1| D130059B05Rik| D730028O18Rik| P200	ADP-ribosylation factor guanine nucleotide-exchange factor 1(brefeldin A-inhibited)	Arfgef1
32	Cpa6	1	0	0	0	0	329093		Cpa6	chr1	10324719	10719945	1940	-	NM_001289497	P15515	protein_coding	9030616D13Rik	carboxypeptidase A6	Cpa6
33	Prex2	0.975041	9.53232	9.49586	651	819	109294		Prex2	chr1	10993465	11303682	11187	+	NM_029525	P4722	protein_coding	6230420N16Rik| AI316880| AI553603| C030045D06Rik| D430013K02| Depdc2| P-Rex2	phosphatidylinositol-3,4,5-trisphosphate-dependent Rac exchange factor 2	Prex2
34	A830018L16Rik	1	0	0	0	0	320492		A830018L16Rik	chr1	11414105	11975902	7637	+	NM_001160369	P1699	protein_coding		RIKEN cDNA A830018L16 gene	A830018L16Rik
35	Gm17644	1	0	0	0	0	329096		Gm17644	chr1	12667563	12673090	3200	+	NR_045297		lncRNA	4932411L15	predicted gene, 17644	Gm17644
36	Sulf1	0.230988	5.93273	3.81862	53	15	240725	#00BFFF,black	Sulf1	chr1	12692430	12860372	4864	+	NM_001198566	P26541	protein_coding	AI467640| AW121680| mKIAA1077	sulfatase 1	Sulf1
37	Slco5a1	2.72589	0.0329627	1.47969	0	2	240726	#FF6347,black	Slco5a1	chr1	12866550	12991135	8511	-	NM_172841	P3874	protein_coding	4732454B15| A630033C23Rik| AA407151	solute carrier organic anion transporter family, member 5A1	Slco5a1
38	Prdm14	7.71237	0.0763504	3.02352	0	8	383491	#FF4500,black	Prdm14	chr1	13113428	13127163	2593	-	NM_001081209	P25940	protein_coding		PR domain containing 14	Prdm14
39	Ncoa2	0.600146	8.92815	8.19154	428	331	17978	#B0E0E6,black	Ncoa2	chr1	13139105	13374083	8514	-	NM_001302702	P16813	protein_coding	bHLHe75| D1Ertd433e| GRIP-1| Grip1| KAT13C| NCoA-2| SRC-2| TIF2	nuclear receptor coactivator 2	Ncoa2
40	Tram1	0.993384	10.3117	10.3021	1118	1433	72265		Tram1	chr1	13564693	13589910	2943	-	NM_028173	P3457	protein_coding	1810049E02Rik| TRAMP	translocating chain-associating membrane protein 1	Tram1
41	Lactb2	1.41149	6.33194	6.82916	70	128	212442	#FFE4c3,black	Lactb2	chr1	13625900	13660509	1887	-	NM_145381	P26788	protein_coding	Cgi-83| E430032H21Rik	lactamase, beta 2	Lactb2
42	Xkr9	1	0	0	0	0	381246		Xkr9	chr1	13668771	13701723	1926	+	NM_001011873	P14456	protein_coding	Gm1620| XRG9	X-linked Kx blood group related 9	Xkr9
43	Gm5523	0.66179	6.24679	5.65124	66	56	433273	#B0E0E6,black	Gm5523	chr1	13785685	13786929	1245	-	NR_004447		misc_RNA	EG433273	predicted pseudogene 5523	Gm5523
44	Eya1	1.1314	6.89673	7.07484	104	152	14048		Eya1	chr1	14168958	14310199	4327	-	NM_001252192	P2118	protein_coding	bor	EYA transcriptional coactivator and phosphatase 1	Eya1
45	Msc	1	0	0	0	0	17681		Msc	chr1	14753346	14755966	1717	-	NM_010827	P2949	protein_coding	bHLHa22| MyoR	musculin	Msc
46	Trpa1	1	0	0	0	0	277328		Trpa1	chr1	14872648	14918862	4263	-	NM_177781	P3256	protein_coding	Anktm1| TRPA1b	transient receptor potential cation channel, subfamily A, member 1	Trpa1
47	Kcnb2	1	0	0	0	0	98741		Kcnb2	chr1	15312452	15714214	5309	+	NM_001098528	P6376	protein_coding	9630047L19Rik| BB130875| Kv2.2	potassium voltage gated channel, Shab-related subfamily, member 2	Kcnb2
48	Terf1	2.01041	6.96447	7.97196	109	284	21749	#FF6347,black	Terf1	chr1	15805646	15844052	2268	+	NM_009352	P3266	protein_coding	Pin2| Trbf1| Trf1	telomeric repeat binding factor 1	Terf1
49	Sbspon	1	0	0	0	0	226866		Sbspon	chr1	15853862	15892722	2748	-	NM_001033288	P7413	protein_coding	Gm106| Rpesp	somatomedin B and thrombospondin, type 1 domain containing	Sbspon
50	4930444P10Rik	1.8656	0.0188451	0.918484	0	1	75799	#FFA07A,black	4930444P10Rik	chr1	16065979	16093325	1844	-	NM_001243238	P5023	protein_coding		RIKEN cDNA 4930444P10 gene	4930444P10Rik
51	Rpl7	0.786795	12.0641	11.7182	3769	3826	19989	#E0FFFF,black	Rpl7	chr1	16101296	16104433	933	-	NM_011291	P20503	protein_coding	Rpl7a| Surf-3	ribosomal protein L7	Rpl7
52	Rdh10	0.957868	8.02862	7.96652	229	283	98711		Rdh10	chr1	16105882	16132550	2295	+	NM_133832	P9642	protein_coding	3110069K09Rik| 4921506A21Rik| AI875664| AW549993| D1Ertd762e| m366Asp	retinol dehydrogenase 10 (all-trans)	Rdh10
53	Stau2	1.52794	4.76421	5.3758	23	46	29819	#FFA07A,black	Stau2	chr1	16228810	16519302	2890	-	NM_001111272	P4878	protein_coding		staufen (RNA binding protein) homolog 2 (Drosophila)	Stau2
54	Ube2w	0.676796	7.54012	6.97692	163	142	66799	#E0FFFF,black	Ube2w	chr1	16540788	16619338	4145	-	NM_001271016	P3981	protein_coding	6130401J04Rik	ubiquitin-conjugating enzyme E2W (putative)	Ube2w
55	Tceb1	0.63127	10.3611	9.6974	1157	942	67923	#B0E0E6,black	Tceb1	chr1	16642765	16656865	955	-	NM_026456	P12574	protein_coding	2610043E24Rik| 2610301I15Rik| AA407206| AI987979| AW049146	transcription elongation factor B (SIII), polypeptide 1	Tceb1
56	D030040B21Rik	6.8177	1.15571	3.92499	1	16	329101	#FF4500,black	D030040B21Rik	chr1	16657552	16662278	2788	+	NR_037998		lncRNA	D030040B21	RIKEN cDNA D030040B21 gene	D030040B21Rik
57	Tmem70	1.23636	9.33843	9.64453	569	908	70397		Tmem70	chr1	16665191	16678275	1838	+	NM_027415	P12011	protein_coding	1110020A09Rik| 2210416J16Rik	transmembrane protein 70	Tmem70
58	Ly96	0.45821	8.04071	6.91479	231	136	17087	#87CEEB,black	Ly96	chr1	16688456	16709605	678	+	NM_001159711	P23854	protein_coding	ESOP-1| MD-2| MD2	lymphocyte antigen 96	Ly96
59	Jph1	1	0	0	0	0	57339		Jph1	chr1	16994940	17097889	4807	-	NM_020604	P8024	protein_coding	ENSMUSG00000054314| JP-1| Jp1	junctophilin 1	Jph1
60	Gdap1	1	0	0	0	0	14545		Gdap1	chr1	17145373	17164270	3937	+	NM_010267	P21457	protein_coding		ganglioside-induced differentiation-associated-protein 1	Gdap1
61	Pi15	0.568394	1.70128	0.88624	2	1	94227	#B0E0E6,black	Pi15	chr1	17601901	17630939	6923	+	NM_053191	P26779	protein_coding	P24TI| P25TI| PI-15| SugarCrisp	peptidase inhibitor 15	Pi15
62	Gm16070	1	0	0	0	0	102634913		Gm16070	chr1	17676027	17727646	2264	-	NR_130314		lncRNA	OTTMUSG00000029756	predicted gene 16070	Gm16070
63	Crispld1	1	0	0	0	0	83691		Crispld1	chr1	17727417	17766207	4006	+	NM_031402	P1116	protein_coding	Cocoacrisp| Lcrisp1	cysteine-rich secretory protein LCCL domain containing 1	Crispld1
64	Crisp4	1	0	0	0	0	78081		Crisp4	chr1	18115191	18137051	1192	-	NM_030033	P21530	protein_coding	9230112K08Rik	cysteine-rich secretory protein 4	Crisp4
65	Defb44-ps	1	0	0	0	0	654454		Defb44-ps	chr1	18210053	18223564	222	-	NR_002879		misc_RNA	Defb44| Defb49| Defb49-ps| EG574082	defensin beta 44, pseudogene	Defb44-ps
66	Defb18	1	0	0	0	0	654460		Defb18	chr1	18236473	18237443	258	-	NM_001039123	P10352	protein_coding	BD-18| EG654460| mBD-18	defensin beta 18	Defb18
67	Defb41	1	0	0	0	0	77673		Defb41	chr1	18250978	18265138	469	-	NM_183124	P22650	protein_coding	9230102D03Rik| BD-17| Bd-41| Defb16| Defb17| Gm15386| OTTMUSG00000020946| OTTMUSG00000020948	defensin beta 41	Defb41
68	Gm15386	1	0	0	0	0			Gm15386	chr1	18260524	18260666	143	-	NM_001040027	P14244
69	Tfap2d	1	0	0	0	0	226896		Tfap2d	chr1	19103022	19166332	1747	+	NM_153154	P24869	protein_coding	Tcfap2d	transcription factor AP-2, delta	Tfap2d
70	Tfap2b	1	0	0	0	0	21419		Tfap2b	chr1	19208914	19238845	4201	+	NM_001286340	P16725	protein_coding	AI606113| AP-2(beta)| E130018K07Rik| Tcfap2b	transcription factor AP-2 beta	Tfap2b
71	Pkhd1	1	0	0	0	0	241035		Pkhd1	chr1	20057779	20618057	12928	-	NM_153179	P25486	protein_coding	AI118496| AI182499| FPC| Tigm1	polycystic kidney and hepatic disease 1	Pkhd1
72	4930486I03Rik	1	0	0	0	0	75028		4930486I03Rik	chr1	20356454	20392300	786	+	NR_045734		lncRNA		RIKEN cDNA 4930486I03 gene	4930486I03Rik
73	Linc-md1	1	0	0	0	0	105661730		Linc-md1	chr1	20669882	20682958	521	+	NR_131249		lncRNA		long intergenic non-coding RNA muscle differentiation 1	Linc-md1
74	Il17a	0.064046	3.96475	0	13	0	16171	#1E90FF,black	Il17a	chr1	20730905	20734496	1171	+	NM_010552	P7458	protein_coding	Ctla-8| Ctla8| IL-17| IL-17A| Il17	interleukin 17A	Il17a
75	Il17f	1	0	0	0	0	257630		Il17f	chr1	20777146	20784270	1178	-	NM_145856	P17855	protein_coding	C87042| IL-17F	interleukin 17F	Il17f
76	Mcm3	1.97839	10.3574	11.3418	1154	2947	17215	#FFA07A,black	Mcm3	chr1	20803014	20820213	2886	-	NM_008563	P22539	protein_coding	AL033361| C80350| Mcmd| P1| p1.m	minichromosome maintenance complex component 3	Mcm3
77	6720483E21Rik	1	0	0	0	0	77741		6720483E21Rik	chr1	20888650	20890473	1120	-	NR_040492		lncRNA		RIKEN cDNA 6720483E21 gene	6720483E21Rik
78	Paqr8	1.50581	3.75926	4.3498	11	22	74229	#FFA07A,black	Paqr8	chr1	20890622	20938756	4420	+	NM_028829	P7910	protein_coding	1700019B16Rik| 3110001D06Rik	progestin and adipoQ receptor family member VIII	Paqr8
79	Efhc1	1	0	0	0	0	71877		Efhc1	chr1	20951626	20990841	2208	+	NM_027974	P12286	protein_coding	1700029F22Rik| mRib72-1| myoclonin1	EF-hand domain (C-terminal) containing 1	Efhc1
80	Tram2	15.0085	0.100402	4.00811	0	17	170829	#FF0000,black	Tram2	chr1	21001397	21079225	1390	-	NM_177409	P20074	protein_coding	C330003D03Rik	translocating chain-associating membrane protein 2	Tram2
81	Tmem14a	0.968922	6.20372	6.15817	64	80	75712		Tmem14a	chr1	21218575	21230167	1928	+	NM_029398	P14435	protein_coding	5730496E24Rik| C85783| PTD011	transmembrane protein 14A	Tmem14a
82	Gsta3	0.472867	1.0805	0	1	0	14859	#87CEEB,black	Gsta3	chr1	21240585	21265575	1610	+	NM_001077353	P12529	protein_coding	Gst2-3	glutathione S-transferase, alpha 3	Gsta3
83	Gm4956	1	0	0	0	0	241041		Gm4956	chr1	21285246	21298312	1148	-	NR_002858		misc_RNA	EG241041	predicted gene 4956	Gm4956
84	Khdc1a	1.89966	1.73209	2.65784	2	6	368204	#FFA07A,black	Khdc1a	chr1	21349677	21352199	1950	+	NM_183322	P6204	protein_coding	AU014713| C88118| Ndg1	KH domain containing 1A	Khdc1a
85	Khdc1c	1	0	0	0	0	433278		Khdc1c	chr1	21368331	21369743	844	+	NM_001033904	P22928	protein_coding	Khdc1b	KH domain containing 1C	Khdc1c
86	Khdc1b	5.24377	0.0602814	2.45089	0	5	98582	#FF4500,black	Khdc1b	chr1	21383556	21386384	2247	+	NM_001113187	P19992	protein_coding	AU014713| AU015226| AU024076| AY238603| C85331| C86372| C88118| Khdc1| Khdc1c	KH domain containing 1B	Khdc1b
87	Kcnq5	2.87079	6.1603	7.68175	62	232	226922	#FF6347,black	Kcnq5	chr1	21398403	21961942	6980	-	NM_001160139	P22432	protein_coding	7730402H11| 9230107O05Rik| AA589396| D1Mgi1	potassium voltage-gated channel, subfamily Q, member 5	Kcnq5
88	Rims1	1	0	0	0	0	116837		Rims1	chr1	22288422	22805724	4138	-	NM_183018	P20713	protein_coding	C030033M19Rik| mKIAA0340| Rab3ip1| Rim| RIM1| RIM1a| RIM1alpha| Serg1	regulating synaptic membrane exocytosis 1	Rims1
89	4933415F23Rik	0.472867	1.0805	0	1	0	66755	#87CEEB,black	4933415F23Rik	chr1	23100474	23102253	1780	-	NM_025746	P19747	protein_coding		RIKEN cDNA 4933415F23 gene	4933415F23Rik
90	Ogfrl1	0.509295	12.2237	11.2503	4210	2766	70155	#B0E0E6,black	Ogfrl1	chr1	23366424	23383175	4844	-	NM_001081079	P8910	protein_coding	2210417C17Rik	opioid growth factor receptor-like 1	Ogfrl1
91	B3gat2	1.07316	9.88063	9.98249	829	1148	280645		B3gat2	chr1	23761926	23847858	4355	+	NM_172124	P4089	protein_coding	GlcAT-S| Glcats	beta-1,3-glucuronyltransferase 2 (glucuronosyltransferase S)	B3gat2
92	Smap1	1.16664	10.5113	10.7336	1284	1933	98366		Smap1	chr1	23844825	23922381	3168	-	NR_110972		protein_coding	1700056O10Rik| 4921514B13Rik| 4921525H11Rik| AI462175	small ArfGAP 1	Smap1
93	Sdhaf4	0.789704	7.06489	6.72427	117	119	68002	#E0FFFF,black	Sdhaf4	chr1	23995939	24005640	667	-	NM_026503	P25383	protein_coding	1110058L19Rik| 1700001E18Rik| C6orf57	succinate dehydrogenase complex assembly factor 4	Sdhaf4
94	Fam135a	1.91002	8.41238	9.34596	299	738	68187	#FFA07A,black	Fam135a	chr1	24010758	24100341	6467	-	NM_026604	P3306	protein_coding	4921533L14Rik| AI256732| AI835491	family with sequence similarity 135, member A	Fam135a
95	Col9a1	1	0	0	0	0	12839		Col9a1	chr1	24177610	24252738	4143	+	NM_007740	P14088	protein_coding	Col9a-1	collagen, type IX, alpha 1	Col9a1
96	Col19a1	1	0	0	0	0	12823		Col19a1	chr1	24257683	24587437	10542	-	NM_007733	P8637	protein_coding		collagen, type XIX, alpha 1	Col19a1
97	Lmbrd1	0.54206	11.2968	10.4133	2214	1548	68421	#B0E0E6,black	Lmbrd1	chr1	24678544	24766301	5392	+	NM_026719	P2330	protein_coding	0910001K20Rik| AV347960	LMBR1 domain containing 1	Lmbrd1
98	Adgrb3	1	0	0	0	0	210933		Adgrb3	chr1	25067476	25829707	5522	-	NM_175642	P3687	protein_coding	A830096D10Rik| Bai3	adhesion G protein-coupled receptor B3	Adgrb3
99	Gm20172	1	0	0	0	0	100504323		Gm20172	chr1	25276404	25277954	1551	-	NM_001204913	P461	protein_coding		predicted gene, 20172	Gm20172
100	4931408C20Rik	1	0	0	0	0	210940		4931408C20Rik	chr1	26681801	26687460	4331	-	NM_001033764	P18189	protein_coding		RIKEN cDNA 4931408C20 gene	4931408C20Rik
101	Gm597	1	0	0	0	0	210962		Gm597	chr1	28776122	28780252	2882	-	NM_001013750	P4916	protein_coding		predicted gene 597	Gm597
102	Phf3	1.11203	10.9651	11.1183	1759	2524	213109		Phf3	chr1	30802342	30863256	7561	-	NM_001081080	P2300	protein_coding	2310061N19Rik| mKIAA0244	PHD finger protein 3	Phf3
103	Ptp4a1	0.455667	12.1431	11.0091	3981	2340	19243	#87CEEB,black	Ptp4a1	chr1	30940303	30945030	3320	-	NM_011200	P13001	protein_coding	AA415290| AU019864| C130021B01| Prl-1	protein tyrosine phosphatase 4a1	Ptp4a1
104	Gm13363	0.463556	11.5085	10.3993	2564	1533	433406	#87CEEB,black	Gm13363	chr1	30941592	30949710	2485	-	NR_002688		misc_RNA	OTTMUSG00000011595	predicted gene 13363	Gm13363
105	4931428L18Rik	0.10041	3.31603	0	8	0	70988	#1E90FF,black	4931428L18Rik	chr1	31141078	31222656	1094	-	NR_033445		lncRNA	4930563O14Rik	RIKEN cDNA 4931428L18 gene	4931428L18Rik
106	Lgsn	1	0	0	0	0	266744		Lgsn	chr1	31176435	31204725	1903	+	NM_153601	P4809	protein_coding	Gluld1| lengsin| Lgs	lengsin, lens protein with glutamine synthetase domain	Lgsn
107	Pih1d3	1	0	0	0	0	74708		Pih1d3	chr1	31222839	31224287	1449	+	NM_029062	P18607	protein_coding	4930521A18Rik	PIH1 domain containing 3	Pih1d3
108	Gm4850	1	0	0	0	0	226957		Gm4850	chr1	31264847	31268061	914	+	NR_015347		misc_RNA	EG226957	predicted pseudogene 4850	Gm4850
109	Khdrbs2	1	0	0	0	0	170771		Khdrbs2	chr1	32172806	32657738	1359	+	NM_133235	P24307	protein_coding	6330586C16Rik| Slim1| Slm1	KH domain containing, RNA binding, signal transduction associated 2	Khdrbs2
110	Gm9839	1	0	0	0	0	408192		Gm9839	chr1	32519563	32520999	1437	-	NM_001199956	P22181	protein_coding	ENSMUSG00000049830| Senp15	predicted gene 9839	Gm9839
111	Gm5415	1	0	0	0	0	408191		Gm5415	chr1	32543546	32547293	3748	-	NM_001164286	P1922	protein_coding	EG408191| Senp14	predicted gene 5415	Gm5415
112	Prim2	1.71415	6.76781	7.5453	95	211	19076	#FFA07A,black	Prim2	chr1	33453808	33669794	1976	-	NM_008922	P16482	protein_coding	AI323589	DNA primase, p58 subunit	Prim2
113	1700001G17Rik	1	0	0	0	0	67503		1700001G17Rik	chr1	33669824	33670712	889	+	NR_033199		lncRNA		RIKEN cDNA 1700001G17 gene	1700001G17Rik
114	Rab23	0.848122	5.67173	5.43407	44	48	19335		Rab23	chr1	33719896	33742564	4487	+	NM_008999	P5526	protein_coding	AW545388| opb| opb2	RAB23, member RAS oncogene family	Rab23
115	Bag2	1.16802	6.977	7.20107	110	166	213539		Bag2	chr1	33745484	33757750	1815	-	NM_145392	P2887	protein_coding	2610042A13Rik| BC016230	BCL2-associated athanogene 2	Bag2
116	Zfp451	1.3474	7.39247	7.82265	147	256	98403	#FFE4c3,black	Zfp451	chr1	33761541	33814595	5684	-	NM_133817	P14575	protein_coding	4930515K21Rik| 4933435G09Rik| AI596398| COASTER| Kiaa0576-hp| mKIAA1702| Znf451	zinc finger protein 451	Zfp451
117	Gm15455	3.99158	1.74771	3.74467	2	14	433287	#FF6347,black	Gm15455	chr1	33835899	33838914	3016	-	NM_001161816	P15901	protein_coding	AA692849| OTTMUSG00000022109	predicted gene 15455	Gm15455
118	Bend6	2.58351	7.68336	9.0527	180	602	320705	#FF6347,black	Bend6	chr1	33852052	33907621	2292	-	NM_177235	P26893	protein_coding	B230209C24Rik	BEN domain containing 6	Bend6
119	Dst	1.44742	9.79656	10.33	782	1461	13518	#FFE4c3,black	Dst	chr1	33908225	34308662	30001	+	NM_001276764	P26247	protein_coding	2310001O04Rik| A830042E19Rik| ah| athetoid| AW554249| BP230| Bpag| Bpag1| BPAG1-n| dt| Macf2| mKIAA0728| nmf203| nmf339	dystonin	Dst
120	Ccdc115	0.681615	10.7892	10.2362	1557	1369	69668	#E0FFFF,black	Ccdc115	chr1	34436670	34439672	1705	-	NM_027159	P10147	protein_coding	2310061I09Rik| Ccp1	coiled-coil domain containing 115	Ccdc115
121	Imp4	1.5439	9.66549	10.2921	714	1423	27993	#FFA07A,black	Imp4	chr1	34439829	34445747	2249	+	NM_178601	P17765	protein_coding	AA409888| AV031295| D1Wsu40e	IMP4, U3 small nucleolar ribonucleoprotein	Imp4
122	Ptpn18	0.764133	11.0237	10.6356	1832	1806	19253	#E0FFFF,black	Ptpn18	chr1	34459746	34473779	1573	+	NM_011206	P22812	protein_coding	FLP1| HSCF| PTP-HSCF| PTP-K1| Ptpk1	protein tyrosine phosphatase, non-receptor type 18	Ptpn18
123	Prss39	1	0	0	0	0	21755		Prss39	chr1	34498430	34503062	1246	+	NM_009355	P24466	protein_coding	Tesp1	protease, serine 39	Prss39
124	Cfc1	1	0	0	0	0	12627		Cfc1	chr1	34535648	34544311	1038	+	NM_007685	P18053	protein_coding	AV265756| b2b970Clo| cryptic	cripto, FRL-1, cryptic family 1	Cfc1
125	Prss40	3.57351	0.0440068	1.88135	0	3	21756	#FF6347,black	Prss40	chr1	34552331	34560943	1301	-	NM_009356	P15637	protein_coding	Tesp2	protease, serine 40	Prss40
126	Amer3	1	0	0	0	0	211383		Amer3	chr1	34579693	34590944	4356	+	NM_213727	P12480	protein_coding	9430069J07Rik| Fam123c	APC membrane recruitment 3	Amer3
127	AA619741	1	0	0	0	0	241051		AA619741	chr1	34633535	34636210	2676	-	NR_033627		misc_RNA		expressed sequence AA619741	AA619741
128	Arhgef4	18.2283	0.106167	4.29428	0	21	226970	#FF0000,black	Arhgef4	chr1	34801722	34812754	2714	+	NM_183019	P7141	protein_coding	9330140K16Rik| Asef| ENSMUSG00000070955	Rho guanine nucleotide exchange factor (GEF) 4	Arhgef4
129	Fam168b	1.57798	9.80209	10.4602	785	1599	214469	#FFA07A,black	Fam168b	chr1	34813218	34843050	5059	-	NM_001160235	P1284	protein_coding	mKIAA4042	family with sequence similarity 168, member B	Fam168b
130	Plekhb2	1.67282	10.804	11.5463	1573	3396	226971	#FFA07A,black	Plekhb2	chr1	34849959	34879585	3317	+	NM_175421	P360	protein_coding	2310009M15Rik| AU018239| evt-2| Evt2| Phdc	pleckstrin homology domain containing, family B (evectins) member 2	Plekhb2
131	Hs6st1	1.38352	9.6183	10.0866	691	1234	50785	#FFE4c3,black	Hs6st1	chr1	36068400	36106446	3719	+	NM_015818	P18861	protein_coding	6Ost1	heparan sulfate 6-O-sulfotransferase 1	Hs6st1
132	Uggt1	1.48998	12.0956	12.6709	3852	7406	320011	#FFE4c3,black	Uggt1	chr1	36140028	36244302	9029	-	NM_198899	P21031	protein_coding	0910001L17Rik| A930007H10Rik| AA589501| AI414429| AI448372| C820010P03Rik| GT| Ugcgl1| UGT1	UDP-glucose glycoprotein glucosyltransferase 1	Uggt1
133	Neurl3	0.348393	10.639	9.11775	1403	630	214854	#87CEEB,black	Neurl3	chr1	36264602	36273425	2583	-	NM_153408	P8117	protein_coding	2010300P06Rik| Lincr	neuralized E3 ubiquitin protein ligase 3	Neurl3
134	Arid5a	0.577827	10.5962	9.80495	1362	1015	214855	#B0E0E6,black	Arid5a	chr1	36307733	36324029	5910	+	NM_001172206	P312	protein_coding	D430024K22Rik| Mrf1	AT rich interactive domain 5A (MRF1-like)	Arid5a
135	Kansl3	0.896946	10.4977	10.3408	1272	1472	226976		Kansl3	chr1	36335730	36369181	4663	-	NM_172652	P22446	protein_coding	4632411B12Rik| 4932435K23| AI431067| AI647574| C85723| Kiaa1310| mKIAA1310	KAT8 regulatory NSL complex subunit 3	Kansl3
136	Fer1l5	3.57351	0.0440068	1.88135	0	3	100534273	#FF6347,black	Fer1l5	chr1	36372291	36422110	6318	+	NM_001277076	P20668	protein_coding	4930533C12Rik	fer-1-like 5 (C. elegans)	Fer1l5
137	Lman2l	0.374347	7.30077	5.88321	138	66	214895	#87CEEB,black	Lman2l	chr1	36423186	36445239	2225	-	NM_001013374	P14819	protein_coding	A630028F14Rik| VIP36-like| VIPL	lectin, mannose-binding 2-like	Lman2l
138	Cnnm4	0.481502	8.36288	7.3085	289	179	94220	#87CEEB,black	Cnnm4	chr1	36471597	36508776	4582	+	NM_033570	P10769	protein_coding	5430430O18Rik| Acdp4	cyclin M4	Cnnm4
139	Cnnm3	1.26914	7.61772	7.96158	172	282	94218	#FFE4c3,black	Cnnm3	chr1	36511876	36528237	5283	+	NM_053186	P8424	protein_coding	Acdp3| Clp3| mACDP3	cyclin M3	Cnnm3
140	Ankrd23	0.594105	3.75079	2.99958	11	8	78321	#B0E0E6,black	Ankrd23	chr1	36530534	36535729	1954	-	NM_153502	P5522	protein_coding	1110058D09Rik| 2310041C05Rik| AI853437| Darp| MARP3	ankyrin repeat domain 23	Ankrd23
141	Ankrd39	2.25138	6.69087	7.86167	90	263	109346	#FF6347,black	Ankrd39	chr1	36538173	36547201	1786	-	NM_026241	P26862	protein_coding	9130416N05Rik| C030004B10Rik	ankyrin repeat domain 39	Ankrd39
142	Sema4c	2.67037	9.51691	10.9339	644	2221	20353	#FF6347,black	Sema4c	chr1	36548639	36558381	4289	-	NM_001304329	P9427	protein_coding	AI426163| M-Sema F| sema I| Semacl1| Semaf| Semai	sema domain, immunoglobulin domain (Ig), transmembrane domain (TM) and short cytoplasmic domain, (semaphorin) 4C	Sema4c
143	Fam178b	4.49564	3.17906	5.34758	7	45	381337	#FF4500,black	Fam178b	chr1	36562696	36683183	2667	-	NM_001126046	P25422	protein_coding	1700024G10Rik| Gm990	family with sequence similarity 178, member B	Fam178b
144	Cox5b	1.02376	10.9142	10.9481	1698	2243	12859		Cox5b	chr1	36691487	36693388	569	+	NM_009942	P16322	protein_coding		cytochrome c oxidase subunit Vb	Cox5b
145	Actr1b	1.06801	8.7495	8.84443	378	521	226977		Actr1b	chr1	36699202	36709925	2077	-	NM_146107	P4888	protein_coding	2310066K23Rik| AA960180| AI851923| Arp1b	ARP1 actin-related protein 1B, centractin beta	Actr1b
146	4933424G06Rik	1	0	0	0	0	71166		4933424G06Rik	chr1	36714538	36757960	1127	+	NR_040290		lncRNA	1700104I15Rik	RIKEN cDNA 4933424G06 gene	4933424G06Rik
147	Zap70	0.319821	7.26912	5.62446	135	55	22637	#87CEEB,black	Zap70	chr1	36761798	36782820	2917	+	NM_009539	P2304	protein_coding	mrtle| mur| Srk| ZAP-70	zeta-chain (TCR) associated protein kinase	Zap70
148	Tmem131	0.389214	9.73229	8.37093	748	375	56030	#87CEEB,black	Tmem131	chr1	36792189	36939527	6548	-	NM_018872	P22857	protein_coding	2610524E03Rik| CC28| D1Bwg0491e| mKIAA0257| Neg| RW1| YR-23	transmembrane protein 131	Tmem131
149	Cnga3	9.3438	0.0838847	3.30789	0	10	12790	#FF0000,black	Cnga3	chr1	37218278	37263384	3943	+	NM_001282010	P13811	protein_coding	CNG3	cyclic nucleotide gated channel alpha 3	Cnga3
150	Inpp4a	0.219227	7.59127	5.40177	169	47	269180	#00BFFF,black	Inpp4a	chr1	37299838	37410740	7029	+	NM_030266	P12739	protein_coding	107kDa| 9630012D15| D130048C09Rik| R74740	inositol polyphosphate-4-phosphatase, type I	Inpp4a
151	Coa5	0.748297	10.8685	10.4502	1645	1588	76178	#E0FFFF,black	Coa5	chr1	37417085	37430103	3862	-	NM_198006	P16319	protein_coding	1700001A24Rik| 6330578E17Rik| Pet191	cytochrome C oxidase assembly factor 5	Coa5
152	Unc50	0.538647	10.0353	9.14274	923	641	67387	#B0E0E6,black	Unc50	chr1	37430172	37439124	1412	+	NM_026123	P21191	protein_coding	1110002A21Rik| GMH1| UNCL| URP	unc-50 homolog (C. elegans)	Unc50
153	Mgat4a	0.448498	8.81254	7.65571	395	228	269181	#87CEEB,black	Mgat4a	chr1	37439340	37541016	7392	-	NM_173870	P14155	protein_coding	9530018I07Rik| glcNAc-T-IVa| GnT-IVa	mannoside acetylglucosaminyltransferase 4, isoenzyme A	Mgat4a
154	4930594C11Rik	0.930812	5.98821	5.88478	55	66	77633		4930594C11Rik	chr1	37485851	37488605	2755	-	NR_024017		misc_RNA		RIKEN cDNA 4930594C11 gene	4930594C11Rik
155	2010300C02Rik	2.23384	3.98571	5.14524	13	39	72097	#FF6347,black	2010300C02Rik	chr1	37611676	37719811	4361	-	NM_028096	P7493	protein_coding		RIKEN cDNA 2010300C02 gene	2010300C02Rik
156	Tsga10	0.370846	5.49886	4.06775	39	18	211484	#87CEEB,black	Tsga10	chr1	37754572	37865298	4515	-	NM_207228	P12251	protein_coding	4933432N21Rik| AI843383| Gm217| Mtsga10	testis specific 10	Tsga10
157	Lipt1	1.4611	6.24824	6.7953	66	125	623661	#FFE4c3,black	Lipt1	chr1	37872206	37876298	1555	+	NM_001037918	P1582	protein_coding	EG623661	lipoyltransferase 1	Lipt1
158	Mitd1	0.678008	10.7873	10.2267	1555	1360	69028	#E0FFFF,black	Mitd1	chr1	37878890	37890411	1229	-	NM_026913	P20633	protein_coding	1500032H18Rik	MIT, microtubule interacting and transport, domain containing 1	Mitd1
159	Mrpl30	1.50058	10.1233	10.7088	981	1900	107734	#FFA07A,black	Mrpl30	chr1	37890553	37898333	691	+	NM_027098	P10995	protein_coding	2310001L22Rik| MRP-L28| Rpml28	mitochondrial ribosomal protein L30	Mrpl30
160	Lyg2	1	0	0	0	0	332427		Lyg2	chr1	37905923	37916493	2564	-	NM_001033427	P14831	protein_coding	Gm776	lysozyme G-like 2	Lyg2
161	Lyg1	1	0	0	0	0	69541		Lyg1	chr1	37946738	37957759	798	-	NM_027111	P26212	protein_coding	2300002O18Rik	lysozyme G-like 1	Lyg1
162	Txndc9	1.25111	10.4909	10.8141	1266	2044	98258	#FFE4c3,black	Txndc9	chr1	37983867	37997208	4596	-	NM_172054	P8556	protein_coding	AI098020| APACD	thioredoxin domain containing 9	Txndc9
163	Eif5b	1.21456	12.9211	13.2015	6827	10699	226982		Eif5b	chr1	37998010	38055579	7797	+	NM_198303	P17006	protein_coding	A030003E17Rik| BC018347| IF2	eukaryotic translation initiation factor 5B	Eif5b
164	Rev1	0.4505	7.86206	6.71166	204	118	56210	#87CEEB,black	Rev1	chr1	38052786	38129662	4262	-	NM_019570	P17878	protein_coding	1110027I23Rik| AU022044| Rev1l	REV1, DNA directed polymerase	Rev1
165	Aff3	11.778	0.0923663	3.65039	0	13	16764	#FF0000,black	Aff3	chr1	38175991	38627244	7251	-	NM_001290814	P173	protein_coding	3222402O04Rik| A730046J16| LAF-4| Laf4	AF4/FMR2 family, member 3	Aff3
166	Lonrf2	1	0	0	0	0	381338		Lonrf2	chr1	38794509	38821215	5077	-	NM_001029878	P4793	protein_coding	2900060P06Rik| AI851349	LON peptidase N-terminal domain and ring finger 2	Lonrf2
167	Chst10	1.92634	3.63496	4.58082	10	26	98388	#FFA07A,black	Chst10	chr1	38863873	38898160	3119	-	NM_145142	P5692	protein_coding	AI507003| AU041319| Hnk-1st| ST	carbohydrate sulfotransferase 10	Chst10
168	Nms	1	0	0	0	0	433292		Nms	chr1	38939149	38950276	1001	+	NM_001011684	P15731	protein_coding	AB164466	neuromedin S	Nms
169	Pdcl3	0.4958	8.0957	7.08353	240	153	68833	#87CEEB,black	Pdcl3	chr1	38987814	38997236	1706	+	NM_026850	P21659	protein_coding	1110061A19Rik| C80025| Viaf1	phosducin-like 3	Pdcl3
170	Npas2	0.472867	1.0805	0	1	0	18143	#87CEEB,black	Npas2	chr1	39194272	39363240	4180	+	NM_008719	P1855	protein_coding	bHLHe9| MOP4	neuronal PAS domain protein 2	Npas2
171	Rpl31	1.16602	12.2176	12.4392	4192	6307	114641		Rpl31	chr1	39367851	39371910	1039	+	NM_053257	P3289	protein_coding	Dts	ribosomal protein L31	Rpl31
172	Tbc1d8	0.634299	9.08425	8.42749	477	390	54610	#B0E0E6,black	Tbc1d8	chr1	39371496	39478747	4439	-	NM_018775	P26341	protein_coding	AD3| HBLP1| VRP	TBC1 domain family, member 8	Tbc1d8
173	Cnot11	0.850501	9.57159	9.33797	669	734	52846		Cnot11	chr1	39535802	39546877	3166	+	NM_028043	P11708	protein_coding	2410015L18Rik| C40| D1Bwg0212e	CCR4-NOT transcription complex, subunit 11	Cnot11
174	Snord89	0.447406	7.14755	5.98721	124	71	100217461	#87CEEB,black	Snord89	chr1	39548747	39548840	94	-	NR_028555		snoRNA	MBII-289	small nucleolar RNA, C/D box 89	Snord89
175	Rnf149	0.435748	15.3344	14.136	36372	20449	67702	#87CEEB,black	Rnf149	chr1	39551296	39577347	2434	-	NM_001033135	P11102	protein_coding	1600023E10Rik| AV037261| C76763| Gm15832| Greul4| OTTMUSG00000026591	ring finger protein 149	Rnf149
176	Creg2	0.156074	5.82065	3.14095	49	9	263764	#00BFFF,black	Creg2	chr1	39618406	39651182	5799	-	NM_170597	P1958	protein_coding	A830098L22Rik	cellular repressor of E1A-stimulated genes 2	Creg2
177	Rfx8	1.76915	5.22538	6.04844	32	74	619289	#FFA07A,black	Rfx8	chr1	39665301	39720989	2000	-	NM_001145660	P8979	protein_coding	4933400N17Rik	regulatory factor X 8	Rfx8
178	Gm3646	1	0	0	0	0	100042065		Gm3646	chr1	39804141	39805332	359	-	NM_001177348	P10239	protein_coding	100042065	predicted gene 3646	Gm3646
179	1700066B17Rik	1	0	0	0	0	73426		1700066B17Rik	chr1	39842428	39847330	531	-	NR_040465		lncRNA		RIKEN cDNA 1700066B17 gene	1700066B17Rik
180	Map4k4	1.1327	13.2479	13.4277	8563	12515	26921		Map4k4	chr1	39900913	40026310	5974	+	NM_008696	P25008	protein_coding	9430080K19Rik| AU043147| AU045934| AW046177| HGK| Nik	mitogen-activated protein kinase kinase kinase kinase 4	Map4k4
181	Gm16894	2.78892	2.16469	3.64439	3	13	100047133	#FF6347,black	Gm16894	chr1	40076212	40085851	858	-	NR_037980		lncRNA		predicted gene, 16894	Gm16894
182	Il1r2	0.575387	14.9136	14.1162	27169	20170	16178	#B0E0E6,black	Il1r2	chr1	40084768	40125226	1344	+	NM_010555	P20720	protein_coding	CD121b| Il1r-2	interleukin 1 receptor, type II	Il1r2
183	Il1r1	1.57172	8.00356	8.6559	225	457	16177	#FFA07A,black	Il1r1	chr1	40225080	40316177	5035	+	NM_008362	P4011	protein_coding	CD121a| CD121b| IL-1R1| IL-iR| Il1r-1	interleukin 1 receptor, type I	Il1r1
184	Il1rl2	0.71474	3.48627	3.00176	9	8	107527	#E0FFFF,black	Il1rl2	chr1	40324627	40365471	1950	+	NM_133193	P11455	protein_coding	AI481289| AW551444| IL-1Rrp2	interleukin 1 receptor-like 2	Il1rl2
185	Il1rl1	0.157324	6.65557	3.98739	88	17	17082	#00BFFF,black	Il1rl1	chr1	40429570	40465414	5360	+	NM_001294171	P5899	protein_coding	DER4| Fit-1| Ly84| St2| St2-rs1| ST2L| T1| T1/ST2	interleukin 1 receptor-like 1	Il1rl1
186	Il18r1	0.452066	7.248	6.10261	133	77	16182	#87CEEB,black	Il18r1	chr1	40465552	40500854	4687	+	NM_001161842	P17579	protein_coding	Il18ralpha| Il1rrp	interleukin 18 receptor 1	Il18r1
187	Il18rap	0.833149	10.0754	9.81208	949	1020	16174		Il18rap	chr1	40515362	40551705	4889	+	NM_010553	P3293	protein_coding	AcPL| IL-18R-beta| IL-18RAcP| IL-18Rbeta| IL-1RAcPL	interleukin 18 receptor accessory protein	Il18rap
188	Slc9a4	19.8355	0.108481	4.4185	0	23	110895	#FF0000,black	Slc9a4	chr1	40580227	40630731	3822	+	NM_177084	P23323	protein_coding	AW990558| D730009J23Rik| NHE4	solute carrier family 9 (sodium/hydrogen exchanger), member 4	Slc9a4
189	Slc9a2	0.789748	6.20332	5.86278	64	65	226999	#E0FFFF,black	Slc9a2	chr1	40681712	40768885	3493	+	NM_001033289	P19005	protein_coding	2210416H12Rik| 4932415O19Rik| AV333884| NHE2	solute carrier family 9 (sodium/hydrogen exchanger), member 2	Slc9a2
190	Mfsd9	0.647922	6.46651	5.84041	77	64	211798	#B0E0E6,black	Mfsd9	chr1	40772040	40790657	3152	-	NM_172499	P25282	protein_coding	4931419K03Rik	major facilitator superfamily domain containing 9	Mfsd9
191	Tmem182	1	0	0	0	0	381339		Tmem182	chr1	40805601	40855267	1096	+	NM_001081198	P6295	protein_coding	2310079P10Rik| AI414494	transmembrane protein 182	Tmem182
192	4930448I06Rik	1	0	0	0	0	74897		4930448I06Rik	chr1	41167560	41181252	573	-	NR_040475		lncRNA		RIKEN cDNA 4930448I06 gene	4930448I06Rik
193	Pantr1	1	0	0	0	0	66297		Pantr1	chr1	42648200	42694825	546	-	NR_027826		lncRNA	2610017I09Rik| linc-Brn1a| Pou3f3os	POU domain, class 3, transcription factor 3 adjacent noncoding transcript 1	Pantr1
194	Pou3f3	1	0	0	0	0	18993		Pou3f3	chr1	42697146	42700209	3064	+	NM_008900	P4239	protein_coding	Brn-1| Brn1| Otf8| Skin1	POU domain, class 3, transcription factor 3	Pou3f3
195	2900092D14Rik	1	0	0	0	0	73100		2900092D14Rik	chr1	42700336	42703176	2841	+	NR_027891		lncRNA		RIKEN cDNA 2900092D14 gene	2900092D14Rik
196	Pantr2	1	0	0	0	0	66620		Pantr2	chr1	42707063	42713454	461	-	NR_110495		lncRNA	2610207O16Rik| linc-Brn1b| Pou3f3os2	POU domain, class 3, transcription factor 3 adjacent noncoding transcript 2	Pantr2
197	Dalir	1	0	0	0	0	104940697		Dalir	chr1	42750712	42752886	2175	+	NR_130904		lncRNA	Dali| Gm28525	DNMT1 associated long intergenic non-coding RNA	Dalir
198	Mrps9	2.14077	8.74207	9.84019	376	1040	69527	#FF6347,black	Mrps9	chr1	42851233	42905683	1419	+	NM_023514	P1236	protein_coding	2310002A08Rik| AW322516| mg637| Mrp-S9| S9mt	mitochondrial ribosomal protein S9	Mrps9
199	Gpr45	1	0	0	0	0	93690		Gpr45	chr1	42952872	43035449	3860	+	NM_053107	P23511	protein_coding	9230112G11Rik| AW046772	G protein-coupled receptor 45	Gpr45
200	Tgfbrap1	1.09807	7.69874	7.83371	182	258	73122		Tgfbrap1	chr1	43047269	43098622	5538	-	NM_001013025	P26804	protein_coding	3110018K12Rik| AU024090| AU042859| AW742551| Trap1	transforming growth factor, beta receptor associated protein 1	Tgfbrap1
201	AI597479	1.14148	6.82628	7.01718	99	146	98404		AI597479	chr1	43098710	43115946	3457	+	NM_133818	P9081	protein_coding		expressed sequence AI597479	AI597479
202	Fhl2	1.96184	8.68346	9.65567	361	915	14200	#FFA07A,black	Fhl2	chr1	43123071	43196761	1677	-	NM_010212	P19173	protein_coding	FHL-2| SLIM-3| SLIM3	four and a half LIM domains 2	Fhl2
203	Nck2	0.685977	7.87633	7.33256	206	182	17974	#E0FFFF,black	Nck2	chr1	43445751	43570518	2775	+	NM_010879	P22843	protein_coding	4833426I10Rik| Grb4| Nck-2| NCKbeta	non-catalytic region of tyrosine kinase adaptor protein 2	Nck2
204	1500015O10Rik	10.968	0.0898349	3.54506	0	12	78896	#FF0000,black	1500015O10Rik	chr1	43730602	43742564	888	+	NM_024283	P16805	protein_coding	Ecrg4	RIKEN cDNA 1500015O10 gene	1500015O10Rik
205	Uxs1	1.09937	4.08089	4.21757	14	20	67883		Uxs1	chr1	43750231	43827708	1263	-	NM_026430	P20751	protein_coding	1600025I13Rik| AI451869| AI649125| AW550562	UDP-glucuronate decarboxylase 1	Uxs1
206	Tpp2	1.01575	9.79097	9.81352	779	1021	22019		Tpp2	chr1	43934007	44002971	4649	+	NM_009418	P9900	protein_coding	TPP-2| TppII	tripeptidyl peptidase II	Tpp2
207	Mettl21c	1	0	0	0	0	433294		Mettl21c	chr1	44009408	44020006	1086	-	NM_001013799	P12657	protein_coding	A530098C11Rik	methyltransferase like 21C	Mettl21c
208	Tex30	0.944376	8.63045	8.54788	348	424	75623		Tex30	chr1	44086617	44102388	1265	-	NM_029368	P15841	protein_coding	1700029F09Rik| 3110030D08Rik	testis expressed 30	Tex30
209	Kdelc1	3.12527	5.57505	7.21903	41	168	72050	#FF6347,black	Kdelc1	chr1	44106546	44118773	2324	-	NM_023645	P18481	protein_coding	1810049A15Rik| 5730416C13Rik| EP58| Kdel1	KDEL (Lys-Asp-Glu-Leu) containing 1	Kdelc1
210	Bivm	1.74019	7.35311	8.15236	143	322	246229	#FFA07A,black	Bivm	chr1	44119968	44144771	3571	+	NM_144558	P11274	protein_coding	AI854267	basic, immunoglobulin-like variable motif containing	Bivm
211	Ercc5	1.0016	7.39223	7.39453	147	190	22592		Ercc5	chr1	44147744	44181260	4010	+	NM_011729	P18768	protein_coding	Xpg	excision repair cross-complementing rodent repair deficiency, complementation group 5	Ercc5
212	Mettl21e	1	0	0	0	0	403183		Mettl21e	chr1	44204070	44218931	3181	-	NM_207281	P5313	protein_coding	4832428D23Rik| Gm991	methyltransferase like 21E	Mettl21e
213	Gulp1	10.1566	0.0870243	3.43138	0	11	70676	#FF0000,black	Gulp1	chr1	44551671	44796836	2976	+	NM_028450	P25337	protein_coding	3110030A04Rik| 5730529O06Rik| CED-6| Ced6| GULP| Gulp-2	GULP, engulfment adaptor PTB domain containing 1	Gulp1
214	4930521E06Rik	1	0	0	0	0	75066		4930521E06Rik	chr1	44739675	44744949	906	-	NR_040602		lncRNA		RIKEN cDNA 4930521E06 gene	4930521E06Rik
215	Col3a1	1.87882	9.434	10.3438	608	1475	12825	#FFA07A,black	Col3a1	chr1	45311538	45349706	5564	+	NM_009930	P17866	protein_coding	AW550625| Col3a-1| Tsk-2| Tsk2	collagen, type III, alpha 1	Col3a1
216	Col5a2	0.901638	6.41038	6.261	74	86	12832		Col5a2	chr1	45374331	45503282	6615	-	NM_007737	P5846	protein_coding	1110014L14Rik	collagen, type V, alpha 2	Col5a2
217	Wdr75	0.809847	9.13475	8.83047	494	516	73674		Wdr75	chr1	45795501	45823613	2612	+	NM_028599	P24619	protein_coding	1300003A18Rik| 2410118I19Rik| C77608	WD repeat domain 75	Wdr75
218	Slc40a1	0.507614	9.50538	8.52719	639	418	53945	#B0E0E6,black	Slc40a1	chr1	45908070	45925594	3380	-	NM_016917	P10296	protein_coding	Dusg| Fpn1| IREG1| MTP| MTP1| Ol5| Pcm| Slc11a3| Slc39a1	solute carrier family 40 (iron-regulated transporter), member 1	Slc40a1
219	Stk-ps2	1	0	0	0	0	212225		Stk-ps2	chr1	46020415	46030437	3483	-	NR_037690		misc_RNA	4930509O22| EG212225| Gm4776	serine/threonine kinase 2	Stk-ps2
220	Dnah7b	1	0	0	0	0	227058		Dnah7b	chr1	46066738	46373550	12318	+	NM_001160386	P23386	protein_coding	Dnahc7b| Gm107	dynein, axonemal, heavy chain 7B	Dnah7b
221	Slc39a10	1.999	9.34357	10.3429	571	1474	227059	#FFA07A,black	Slc39a10	chr1	46807544	46853509	4961	-	NM_172653	P26436	protein_coding	2900042E17Rik| 5430433I10| mKIAA1265	solute carrier family 39 (zinc transporter), member 10	Slc39a10
222	Tmeff2	15.0085	0.100402	4.00811	0	17	56363	#FF0000,black	Tmeff2	chr1	50927523	51187270	3339	+	NM_019790	P18130	protein_coding	4832418D20Rik| 7630402F16Rik| TR-2	transmembrane protein with EGF-like and two follistatin-like domains 2	Tmeff2
223	9330175M20Rik	1	0	0	0	0	442821		9330175M20Rik	chr1	51218386	51333779	2552	-	NR_045151		lncRNA		RIKEN cDNA 9330175M20 gene	9330175M20Rik
224	Sdpr	2.31732	10.793	12.0054	1561	4669	20324	#FF6347,black	Sdpr	chr1	51289126	51302960	3055	+	NM_138741	P18810	protein_coding		serum deprivation response	Sdpr
225	Nabp1	0.447939	11.0951	9.93647	1925	1112	109019	#87CEEB,black	Nabp1	chr1	51469488	51478399	2838	-	NM_028696	P2124	protein_coding	4930434H03Rik| 4930442A21Rik| 4930488J04Rik| 4933440J18Rik| 5830411E10Rik| AI852561| Nbp1| Obfc2a| Ssb2	nucleic acid binding protein 1	Nabp1
226	Myo1b	1.61904	8.21688	8.91201	261	546	17912	#FFA07A,black	Myo1b	chr1	51749758	51915978	5053	-	NM_001161817	P1260	protein_coding	AA406997| MIH-L| MMIa	myosin IB	Myo1b
227	Stat4	0.575249	6.88208	6.08434	103	76	20849	#B0E0E6,black	Stat4	chr1	51987148	52107189	3151	+	NM_001308266	P5657	protein_coding		signal transducer and activator of transcription 4	Stat4
228	Stat1	0.473108	10.1392	9.05947	992	605	20846	#87CEEB,black	Stat1	chr1	52119438	52161865	5405	+	NM_001205314	P16907	protein_coding	2010005J02Rik| AA408197	signal transducer and activator of transcription 1	Stat1
229	Gls	0.769694	11.9374	11.5598	3452	3428	14660	#E0FFFF,black	Gls	chr1	52163450	52233232	7487	-	NM_001081081	P10397	protein_coding	6330442B14| AI314027| B230365M23Rik	glutaminase	Gls
230	Nab1	0.620652	11.5905	10.9024	2714	2173	17936	#B0E0E6,black	Nab1	chr1	52455849	52500448	5088	-	NM_008667	P5933	protein_coding		Ngfi-A binding protein 1	Nab1
231	Tmem194b	2.01192	3.98507	4.99364	13	35	227094	#FF6347,black	Tmem194b	chr1	52630705	52651919	3463	+	NM_001142647	P18887	protein_coding	5330401P04Rik| 9830163O08| Nemp2	transmembrane protein 194B	Tmem194b
232	Mfsd6	0.79604	8.02852	7.69943	229	235	98682	#E0FFFF,black	Mfsd6	chr1	52656305	52727318	5871	-	NM_133829	P20163	protein_coding	2210010L05Rik| 9630025I22Rik| AI836200| AW212394| MMR2	major facilitator superfamily domain containing 6	Mfsd6
233	Inpp1	1.48422	7.9647	8.5344	219	420	16329	#FFE4c3,black	Inpp1	chr1	52789420	52817688	1774	-	NM_008384	P7969	protein_coding	2300002C06Rik| AV137389	inositol polyphosphate-1-phosphatase	Inpp1
234	Hibch	0.77753	6.35113	5.9881	71	71	227095	#E0FFFF,black	Hibch	chr1	52845046	52920860	1704	+	NM_146108	P16310	protein_coding	2610509I15Rik| HIBYL-COA-H	3-hydroxyisobutyryl-Coenzyme A hydrolase	Hibch
235	1700019D03Rik	1	0	0	0	0	67080		1700019D03Rik	chr1	52925127	52952840	834	-	NM_144953	P21146	protein_coding	2410136C24Rik| AA410151| smAKAP	RIKEN cDNA 1700019D03 gene	1700019D03Rik
236	Mstn	1	0	0	0	0	17700		Mstn	chr1	53061663	53068079	2682	+	NM_010834	P3455	protein_coding	Cmpt| Gdf8	myostatin	Mstn
237	1700019A02Rik	1	0	0	0	0	69397		1700019A02Rik	chr1	53158577	53187617	627	-	NM_027070	P547	protein_coding		RIKEN cDNA 1700019A02 gene	1700019A02Rik
238	Pms1	1.25488	6.46757	6.79512	77	125	227099	#FFE4c3,black	Pms1	chr1	53189189	53296996	3030	-	NM_153556	P22132	protein_coding		postmeiotic segregation increased 1 (S. cerevisiae)	Pms1
239	Ormdl1	0.832807	8.64276	8.37881	351	377	227102		Ormdl1	chr1	53297095	53310245	1846	+	NM_145517	P10410	protein_coding	C730042F17Rik	ORM1-like 1 (S. cerevisiae)	Ormdl1
240	Osgepl1	2.52647	5.35204	6.68916	35	116	72085	#FF6347,black	Osgepl1	chr1	53313624	53326342	2330	+	NM_001285839	P21905	protein_coding	2610001M19Rik| AA416452	O-sialoglycoprotein endopeptidase-like 1	Osgepl1
241	Asnsd1	0.529086	9.8328	8.91437	802	547	70396	#B0E0E6,black	Asnsd1	chr1	53344617	53352752	2555	-	NM_133728	P22138	protein_coding	2210409M21Rik	asparagine synthetase domain containing 1	Asnsd1
242	Dnah7a	1	0	0	0	0	627872		Dnah7a	chr1	53397002	53706784	12272	-	NM_001252070	P8223	protein_coding	Dnahc7| Dnahc7a| Gm992	dynein, axonemal, heavy chain 7A	Dnah7a
243	Stk17b	0.529759	12.0394	11.1228	3705	2532	98267	#B0E0E6,black	Stk17b	chr1	53755512	53785215	3278	-	NM_133810	P22428	protein_coding	3110009A03Rik| AI120141| Drak2	serine/threonine kinase 17b (apoptosis-inducing)	Stk17b
244	Hecw2	0.509654	4.25745	3.28504	16	10	329152	#B0E0E6,black	Hecw2	chr1	53806874	54195034	11474	-	NM_001001883	P21852	protein_coding	A730039N16Rik| D030049F17Rik| Gm971| mKIAA1301| Nedl2	HECT, C2 and WW domain containing E3 ubiquitin protein ligase 2	Hecw2
245	Ccdc150	1	0	0	0	0	78016		Ccdc150	chr1	54250683	54368727	3807	+	NM_030025	P19714	protein_coding	4930511H11Rik	coiled-coil domain containing 150	Ccdc150
246	Gtf3c3	1.57275	5.67335	6.32663	44	90	98488	#FFA07A,black	Gtf3c3	chr1	54397581	54438971	3005	-	NM_001033194	P18831	protein_coding	TF3C-gamma| TFIIIC102	general transcription factor IIIC, polypeptide 3	Gtf3c3
247	Pgap1	1.79758	5.76689	6.61294	47	110	241062	#FFA07A,black	Pgap1	chr1	54473000	54557684	10579	-	NM_001163314	P25336	protein_coding	5033403E17Rik| 9030223K07Rik| A530084K22| D230012E17Rik| oto	post-GPI attachment to proteins 1	Pgap1
248	Ankrd44	0.232346	10.1507	8.04508	1000	299	329154	#00BFFF,black	Ankrd44	chr1	54645340	54926387	6140	-	NM_001081433	P14985	protein_coding	4930444A19Rik| A130096K20| E130014H08Rik| PP6-ARS-B	ankyrin repeat domain 44	Ankrd44
249	Sf3b1	0.713048	12.4856	11.9977	5048	4644	81898	#E0FFFF,black	Sf3b1	chr1	54985170	55027478	6191	-	NM_031179	P7710	protein_coding	155kDa| 2810001M05Rik| AA409119| Prp10| SAP155| SF3b155| TA-8| Targ4	splicing factor 3b, subunit 1	Sf3b1
250	Coq10b	0.446557	9.95668	8.7936	874	503	67876	#87CEEB,black	Coq10b	chr1	55052770	55072702	1733	+	NM_026424	P16547	protein_coding	1500041J02Rik| 1700030I21Rik| 9530077A17Rik| AV002237| AW742641	coenzyme Q10B	Coq10b
251	Hspd1	1.75494	12.1725	12.9839	4063	9201	15510	#FFA07A,black	Hspd1	chr1	55077834	55087932	2332	-	NM_010477	P4247	protein_coding	60kDa| Hsp60	heat shock protein 1 (chaperonin)	Hspd1
252	Hspe1	1.62548	10.7181	11.4189	1482	3109	15528	#FFA07A,black	Hspe1	chr1	55088148	55091317	768	+	NM_008303	P25234	protein_coding	10kDa| Hsp10| mt-cpn10	heat shock protein 1 (chaperonin 10)	Hspe1
253	Mob4	1.32134	11.6871	12.0891	2902	4948	19070	#FFE4c3,black	Mob4	chr1	55131245	55154899	2826	+	NM_025283	P25033	protein_coding	2610109B12Rik| Mobkl3| Phocn| Prei3	MOB family member 4, phocein	Mob4
254	Rftn2	0.479461	5.8795	4.81898	51	31	74013	#87CEEB,black	Rftn2	chr1	55170160	55226782	3676	-	NM_028713	P20853	protein_coding	2700010E02Rik| 3222401M22Rik	raftlin family member 2	Rftn2
255	Mars2	1.48517	5.9892	6.55983	55	106	212679	#FFE4c3,black	Mars2	chr1	55237177	55240058	2882	+	NM_175439	P21288	protein_coding	C730026E21Rik| MetRS	methionine-tRNA synthetase 2 (mitochondrial)	Mars2
256	Boll	1	0	0	0	0	75388		Boll	chr1	55300069	55363469	1258	-	NM_001113367	P23975	protein_coding	4930554P13Rik| 4930597B14Rik	bol, boule-like (Drosophila)	Boll
257	Plcl1	0.266671	5.53386	3.62699	40	13	227120	#87CEEB,black	Plcl1	chr1	55405946	55754285	6555	+	NM_001114663	P26055	protein_coding	C230017K02Rik| PLC-L| PLC-L1| PLCE| PLCL| PLDL1| PRIP| PRIP-1	phospholipase C-like 1	Plcl1
258	9130227L01Rik	1	0	0	0	0	329159		9130227L01Rik	chr1	55931241	55972098	1906	+	NR_045837		lncRNA		RIKEN cDNA 9130227L01 gene	9130227L01Rik
259	1700003I22Rik	1	0	0	0	0	69356		1700003I22Rik	chr1	56018978	56020203	830	+	NR_126076		lncRNA		RIKEN cDNA 1700003I22 gene	1700003I22Rik
260	Hsfy2	1	0	0	0	0	71066		Hsfy2	chr1	56636051	56637451	1401	-	NM_027661	P1792	protein_coding	4933413G11Rik| Hspy2l	heat shock transcription factor, Y-linked 2	Hsfy2
261	Satb2	2.81439	5.39183	6.88465	36	133	212712	#FF6347,black	Satb2	chr1	56793981	56971334	5286	-	NM_139146	P15153	protein_coding	mKIAA1034	special AT-rich sequence binding protein 2	Satb2
262	9130024F11Rik	0.320437	5.46178	3.81989	38	15	329160	#87CEEB,black	9130024F11Rik	chr1	56971469	56975196	1242	+	NR_024326		lncRNA	B530002L08| EG329160	RIKEN cDNA 9130024F11 gene	9130024F11Rik
263	BC055402	1	0	0	0	0	407809		BC055402	chr1	57200645	57214996	3304	-	NR_037990		lncRNA		cDNA sequence BC055402	BC055402
264	4930558J18Rik	10.968	0.0898349	3.54506	0	12	75323	#FF0000,black	4930558J18Rik	chr1	57359222	57377544	2052	-	NR_037999		lncRNA		RIKEN cDNA 4930558J18 gene	4930558J18Rik
265	1700066M21Rik	2.06741	3.98524	5.03306	13	36	73467	#FF6347,black	1700066M21Rik	chr1	57377620	57385422	3007	+	NM_028546	P7053	protein_coding	AI428479	RIKEN cDNA 1700066M21 gene	1700066M21Rik
266	Tyw5	1.98621	6.72213	7.71215	92	237	68736	#FFA07A,black	Tyw5	chr1	57388244	57406674	1559	-	NM_001302964	P8211	protein_coding	1110034B05Rik	tRNA-yW synthesizing protein 5	Tyw5
267	9430016H08Rik	0.720193	7.98384	7.5103	222	206	68115	#E0FFFF,black	9430016H08Rik	chr1	57406548	57415958	1325	+	NM_001081181	P17356	protein_coding	AA409999| C78988	RIKEN cDNA 9430016H08 gene	9430016H08Rik
268	Spats2l	0.493259	2.46127	1.44169	4	2	67198	#87CEEB,black	Spats2l	chr1	57774861	57948397	6372	+	NM_144882	P14803	protein_coding	2810022L02Rik| A230104H11Rik| AA987173| AI480531| AI842453| AW413586	spermatogenesis associated, serine-rich 2-like	Spats2l
269	Kctd18	1.96272	6.35262	7.32547	71	181	51960	#FFA07A,black	Kctd18	chr1	57955101	57970084	2923	-	NR_027630		protein_coding	4932411A20Rik| 6530404F10Rik	potassium channel tetramerisation domain containing 18	Kctd18
270	Sgol2a	1.6413	8.49186	9.20671	316	670	68549	#FFA07A,black	Sgol2a	chr1	57985340	58025897	5036	+	NM_001177867	P5409	protein_coding	1110007N04Rik| 4932411A20Rik| 5730576N04Rik| AU018846| AV008062| D1Ertd8e| Sgol2| Tripin	shugoshin-like 2a (S. pombe)	Sgol2a
271	Aox1	0.0693219	4.6909	0.840357	22	1	11761	#1E90FF,black	Aox1	chr1	58029969	58106410	4382	+	NM_009676	P1837	protein_coding	AI196512| AI255253| Ao| Aox-1| Aox-2| Aox2| Moro| Ro	aldehyde oxidase 1	Aox1
272	Aox3	1	0	0	0	0	71724		Aox3	chr1	58113136	58200452	4360	+	NM_023617	P18400	protein_coding	1200011D03Rik| AI326299| Aoh1| Aoh2	aldehyde oxidase 3	Aox3
273	Aox4	1	0	0	0	0	71872		Aox4	chr1	58210397	58268596	4972	+	NM_023631	P8249	protein_coding	2310003G12Rik| Aoh2	aldehyde oxidase 4	Aox4
274	Aox2	1	0	0	0	0	213043		Aox2	chr1	58278326	58379264	4776	+	NM_001008419	P16570	protein_coding	Aoh3| Aox3l1	aldehyde oxidase 2	Aox2
275	Bzw1	0.716598	11.7384	11.2576	3007	2780	66882	#E0FFFF,black	Bzw1	chr1	58393136	58406548	2833	+	NM_025824	P21623	protein_coding	1200015E15Rik| mKIAA0005	basic leucine zipper and W2 domains 1	Bzw1
276	Clk1	0.749577	10.4966	10.0807	1271	1229	12747	#E0FFFF,black	Clk1	chr1	58411988	58424088	1830	-	NR_027854		protein_coding	STY	CDC-like kinase 1	Clk1
277	Ppil3	1.67137	7.40235	8.14338	148	320	70225	#FFA07A,black	Ppil3	chr1	58430993	58445486	2580	-	NM_001285826	P22171	protein_coding	2310076N22Rik| 2510026K04Rik| Cyp10l	peptidylprolyl isomerase (cyclophilin)-like 3	Ppil3
278	Nif3l1	3.34671	6.18319	7.92594	63	275	65102	#FF6347,black	Nif3l1	chr1	58447633	58462276	2106	+	NM_022988	P16333	protein_coding	1110030G24Rik	Ngg1 interacting factor 3-like 1 (S. pombe)	Nif3l1
279	Orc2	1.72865	8.84538	9.63503	404	902	18393	#FFA07A,black	Orc2	chr1	58462771	58505109	3555	-	NM_001025378	P5513	protein_coding	AU041563| Orc2l	origin recognition complex, subunit 2	Orc2
280	Fam126b	1.45825	7.82713	8.37137	199	375	213056	#FFE4c3,black	Fam126b	chr1	58522806	58586333	8695	-	NM_172513	P22278	protein_coding	C130065N10Rik| D1Ertd53e| D630010C10	family with sequence similarity 126, member B	Fam126b
281	Ndufb3	0.629634	11.7268	11.0594	2983	2423	66495	#B0E0E6,black	Ndufb3	chr1	58586599	58595948	532	+	NM_025597	P15631	protein_coding	2700033I16Rik| CI-B12	NADH dehydrogenase (ubiquinone) 1 beta subcomplex 3	Ndufb3
282	Gm20257	0.427292	5.56994	4.34323	41	22	100504501	#87CEEB,black	Gm20257	chr1	58652641	58655831	936	+	NR_045007		misc_RNA		predicted gene, 20257	Gm20257
283	Als2cr12	0.310292	1.6883	0	2	0	108812	#87CEEB,black	Als2cr12	chr1	58658120	58695989	1576	-	NM_175370	P10369	protein_coding	4933405P16Rik| 4933425F06Rik	amyotrophic lateral sclerosis 2 (juvenile) chromosome region, candidate 12 (human)	Als2cr12
284	Cflar	0.356819	12.8747	11.3879	6611	3043	12633	#87CEEB,black	Cflar	chr1	58711491	58759209	7540	+	NM_001289704	P5010	protein_coding	2310024N18Rik| A430105C05Rik| c-Flip| Cash| Casper| CLARP| ENSMUSG00000072980| FLAME| FLAME-1| Flip| Gm9845| I-FLICE| MRIT	CASP8 and FADD-like apoptosis regulator	Cflar
285	Casp8	0.510197	11.0679	10.097	1889	1243	12370	#B0E0E6,black	Casp8	chr1	58795374	58847503	2893	+	NM_009812	P2957	protein_coding	CASP-8| FLICE| MACH| Mch5	caspase 8	Casp8
286	Trak2	0.501729	10.0616	9.06661	940	608	70827	#B0E0E6,black	Trak2	chr1	58900450	58973482	6240	-	NM_172406	P5582	protein_coding	2900022D04Rik| 4733401O11Rik| AI480836| Als2cr3| AW046271| CALS-C| GRIF-1| GRIF1| mKIAA0549| OIP98	trafficking protein, kinesin binding 2	Trak2
287	Stradb	1.62592	6.59204	7.2933	84	177	227154	#FFA07A,black	Stradb	chr1	58973571	58995121	2317	+	NM_172656	P16143	protein_coding	AA792893| Als2cr2| B830008M19| D1Ucla2| ILPIP| ILPIPA| Papk| PRO1038| Syradb	STE20-related kinase adaptor beta	Stradb
288	Als2cr11	1	0	0	0	0	73463		Als2cr11	chr1	59050506	59094900	2131	-	NM_175200	P17221	protein_coding	1700052H20Rik| 4930408G06Rik	amyotrophic lateral sclerosis 2 (juvenile) chromosome region, candidate 11 (human)	Als2cr11
289	Tmem237	5.69183	6.78356	9.29246	96	711	381259	#FF4500,black	Tmem237	chr1	59100593	59120096	2574	-	NM_001033449	P13651	protein_coding	AI853305| Als2cr4| Gm972	transmembrane protein 237	Tmem237
290	Mpp4	0.999883	7.14836	7.14819	124	160	227157		Mpp4	chr1	59120935	59163389	3087	-	NM_001164682	P19336	protein_coding	Dlg6	membrane protein, palmitoylated 4 (MAGUK p55 subfamily member 4)	Mpp4
291	Als2	0.69529	7.84104	7.31672	201	180	74018	#E0FFFF,black	Als2	chr1	59162756	59237231	7187	-	NM_001159948	P24628	protein_coding	3222402C23Rik| 9430073A21Rik| Als2cr6| Alsin| mKIAA1563	amyotrophic lateral sclerosis 2 (juvenile)	Als2
292	Cdk15	1	0	0	0	0	271697		Cdk15	chr1	59256907	59352369	1477	+	NM_001033373	P14229	protein_coding	Als2cr7| Pftk2	cyclin-dependent kinase 15	Cdk15
293	Fzd7	1.13723	4.63676	4.82229	21	31	14369		Fzd7	chr1	59482147	59486955	4809	+	NM_008057	P8783	protein_coding	Fz7	frizzled class receptor 7	Fzd7
294	Gm973	1	0	0	0	0	381260		Gm973	chr1	59516264	59634509	3595	+	NM_001013771	P6650	protein_coding	AW554518	predicted gene 973	Gm973
295	Sumo1	1.28338	10.5674	10.9274	1335	2211	22218	#FFE4c3,black	Sumo1	chr1	59639434	59670834	1215	-	NM_009460	P18031	protein_coding	GMP1| PIC1| SENTRIN| SMT3| Smt3C| SMT3H3| SMTP3| SUMO-1| Ubl1	small ubiquitin-like modifier 1	Sumo1
296	Nop58	1.73249	11.5911	12.3839	2715	6070	55989	#FFA07A,black	Nop58	chr1	59685006	59711510	1976	+	NM_018868	P22938	protein_coding	MSSP| Nol5| nop5| SIK	NOP58 ribonucleoprotein	Nop58
297	Snord70	1	0	0	0	0	100217459		Snord70	chr1	59691958	59692010	53	+	NR_028554		snoRNA	MBII-234| snoRNA234	small nucleolar RNA, C/D box 70	Snord70
298	Snord11	2.72589	0.0329627	1.47969	0	2	100217421	#FF6347,black	Snord11	chr1	59704808	59704870	63	+	NR_028521		snoRNA	MBII-95	small nucleolar RNA, C/D box 11	Snord11
299	Bmpr2	2.0696	8.68745	9.73681	362	968	12168	#FF6347,black	Bmpr2	chr1	59764279	59878081	11087	+	NM_007561	P10396	protein_coding	2610024H22Rik| AL117858| AW546137| BB189135| BMP-2| BMPR-2| BMPR-II| BMPRII| BRK-3| Gm20272	bone morphogenetic protein receptor, type II (serine/threonine kinase)	Bmpr2
300	Fam117b	1.06772	9.09042	9.18495	479	660	72750		Fam117b	chr1	59913006	59985348	5534	+	NM_001037725	P7019	protein_coding	2810425F24Rik| 6330416D14Rik| Als2cr13	family with sequence similarity 117, member B	Fam117b
301	Ica1l	0.600762	3.15743	2.4223	7	5	70375	#B0E0E6,black	Ica1l	chr1	59989068	60043087	3650	-	NM_027407	P21156	protein_coding	1700030B17Rik| Als2cr15	islet cell autoantigen 1-like	Ica1l
302	Wdr12	2.4789	7.53219	8.84189	162	520	57750	#FF6347,black	Wdr12	chr1	60076868	60098500	3196	-	NM_021312	P10184	protein_coding	4933402C23Rik| Ytm1| Ytm1p	WD repeat domain 12	Wdr12
303	Carf	0.763326	5.85251	5.46288	50	49	241066	#E0FFFF,black	Carf	chr1	60098247	60153953	5905	+	NM_001285463	P22972	protein_coding	Als2cr8| ECBRC-FC1| ECBRC-FC2	calcium response factor	Carf
304	Nbeal1	1.28785	8.60132	8.96629	341	567	269198	#FFE4c3,black	Nbeal1	chr1	60180599	60334705	12108	+	NM_173444	P4495	protein_coding	2310076G13Rik| A530050O19Rik| A530083I02Rik| AI662228| ALS2CR17	neurobeachin like 1	Nbeal1
305	Cyp20a1	7.71237	0.0763504	3.02352	0	8	77951	#FF4500,black	Cyp20a1	chr1	60343372	60387387	1501	+	NM_030013	P13528	protein_coding	A930011N14Rik| Cypm	cytochrome P450, family 20, subfamily a, polypeptide 1	Cyp20a1
306	Abi2	1.09727	7.47753	7.61144	156	221	329165		Abi2	chr1	60409619	60481163	4888	+	NM_001198571	P5203	protein_coding	8430425M24Rik| AI839867| C130078H13	abl-interactor 2	Abi2
307	Raph1	1.55117	10.0198	10.6531	913	1828	77300	#FFA07A,black	Raph1	chr1	60483185	60566765	9117	-	NM_001045513	P19241	protein_coding	9430025M21Rik| C730009O10Rik| Lpd	Ras association (RalGDS/AF-6) and pleckstrin homology domains 1	Raph1
308	Cd28	0.617767	7.28027	6.5854	136	108	12487	#B0E0E6,black	Cd28	chr1	60746388	60773359	4317	+	NM_007642	P19513	protein_coding		CD28 antigen	Cd28
309	Ctla4	0.534541	7.79733	6.89371	195	134	12477	#B0E0E6,black	Ctla4	chr1	60909025	60915832	1933	+	NM_001281976	P3570	protein_coding	Cd152| Ctla-4| Ly-56	cytotoxic T-lymphocyte-associated protein 4	Ctla4
310	Icos	0.256482	9.18884	7.22577	513	169	54167	#87CEEB,black	Icos	chr1	60977914	61000321	3255	+	NM_017480	P19090	protein_coding	AILIM| CCLP| CRP-1| H4| Ly115	inducible T cell co-stimulator	Icos
311	9530026F06Rik	1	0	0	0	0	77341		9530026F06Rik	chr1	61378432	61395904	892	+	NR_040483		lncRNA		RIKEN cDNA 9530026F06 gene	9530026F06Rik
312	Pard3b	10.968	0.0898349	3.54506	0	12	72823	#FF0000,black	Pard3b	chr1	61638824	62642284	8392	+	NM_001081050	P6824	protein_coding	1810008K04Rik| 2010002N16Rik| 2810455B10Rik| Als2cr19| PAR3B| PAR3beta| PAR3L	par-3 family cell polarity regulator beta	Pard3b
313	Nrp2	1.01905	11.7508	11.778	3033	3988	18187		Nrp2	chr1	62703317	62818692	8107	+	NM_001077405	P7296	protein_coding	1110048P06Rik| Np-2| Np2| Npn-2| Npn2	neuropilin 2	Nrp2
314	4930487H11Rik	0.344606	6.78078	5.2438	96	42	74992	#87CEEB,black	4930487H11Rik	chr1	62790918	62794732	895	-	NR_040601		lncRNA		RIKEN cDNA 4930487H11 gene	4930487H11Rik
315	Ino80d	0.506562	9.28142	8.30023	547	357	227195	#B0E0E6,black	Ino80d	chr1	63047801	63114267	13438	-	NM_001114609	P464	protein_coding	7330405I11| A430093A21Rik| BC010584| OTTMUSG00000002594	INO80 complex subunit D	Ino80d
316	Ino80dos	1.97102	3.1723	4.15124	7	19	100380944	#FFA07A,black	Ino80dos	chr1	63114471	63158295	1802	+	NR_045915		lncRNA	Gm11602| OTTMUSG00000002611	INO80 complex subunit D, opposite strand	Ino80dos
317	Ndufs1	2.05885	8.79835	9.84019	391	1040	227197	#FF6347,black	Ndufs1	chr1	63143592	63176822	3164	-	NM_001160040	P18029	protein_coding	5830412M15Rik| 9930026A05Rik	NADH dehydrogenase (ubiquinone) Fe-S protein 1	Ndufs1
318	Eef1b2	1.38139	14.2456	14.7117	17100	30479	55949	#FFE4c3,black	Eef1b2	chr1	63176831	63180486	1933	+	NM_018796	P24614	protein_coding	2810017J07Rik| Eef1b	eukaryotic translation elongation factor 1 beta 2	Eef1b2
319	Snora41	1	0	0	0	0	100217464		Snora41	chr1	63179023	63179135	113	+	NR_028558		snoRNA	MBI-83	small nucleolar RNA, H/ACA box 41	Snora41
320	Gpr1	1	0	0	0	0	241070		Gpr1	chr1	63182571	63214281	1798	-	NM_146250	P1759	protein_coding		G protein-coupled receptor 1	Gpr1
321	Zdbf2	1	0	0	0	0	73884		Zdbf2	chr1	63200358	63314575	13231	+	NM_001285936	P13312	protein_coding	4930431J08Rik| 9330107J05Rik	zinc finger, DBF-type containing 2	Zdbf2
322	Adam23	0.275623	2.72376	0.864527	5	1	23792	#87CEEB,black	Adam23	chr1	63445904	63596515	6656	+	NM_011780	P16377	protein_coding	AW046396| MDC3	a disintegrin and metallopeptidase domain 23	Adam23
323	Dytn	1	0	0	0	0	241073		Dytn	chr1	63622851	63686927	2427	-	NM_001081658	P19489	protein_coding	Gm215	dystrotelin	Dytn
324	Mdh1b	1	0	0	0	0	76668		Mdh1b	chr1	63698827	63730318	1711	-	NM_029696	P19885	protein_coding	1700124B08Rik| AV255588	malate dehydrogenase 1B, NAD (soluble)	Mdh1b
325	Fastkd2	1.47218	7.7224	8.28035	185	352	75619	#FFE4c3,black	Fastkd2	chr1	63730625	63753385	3205	+	NM_172422	P9498	protein_coding	2810421I24Rik	FAST kinase domains 2	Fastkd2
326	4933402D24Rik	1	0	0	0	0	74426		4933402D24Rik	chr1	63754909	63769267	1756	-	NM_001256158	P7244	protein_coding		RIKEN cDNA 4933402D24 gene	4933402D24Rik
327	Gm13749	1	0	0	0	0	433315		Gm13749	chr1	63964727	63968999	1432	+	NR_027824		lncRNA	OTTMUSG00000013918	predicted gene 13749	Gm13749
328	Klf7	0.686688	10.7073	10.165	1471	1303	93691	#E0FFFF,black	Klf7	chr1	64035671	64121389	1336	-	NM_033563	P23789	protein_coding	9830124P08Rik	Kruppel-like factor 7 (ubiquitous)	Klf7
329	Creb1	0.672131	10.7818	10.2086	1549	1343	12912	#E0FFFF,black	Creb1	chr1	64532804	64604548	8421	+	NM_133828	P22325	protein_coding	2310001E10Rik| 3526402H21Rik| AV083133| Creb| Creb-1	cAMP responsive element binding protein 1	Creb1
330	Mettl21a	1.01958	7.76045	7.78843	190	250	67099		Mettl21a	chr1	64606480	64617168	2666	-	NM_025964	P15623	protein_coding	2310038H17Rik| AI464204| Fam119a	methyltransferase like 21A	Mettl21a
331	2810408I11Rik	1.21965	6.20415	6.49062	64	101	69941		2810408I11Rik	chr1	64679869	64690659	713	-	NR_038009		lncRNA		RIKEN cDNA 2810408I11 gene	2810408I11Rik
332	Ccnyl1	0.579099	8.35297	7.56485	287	214	227210	#B0E0E6,black	Ccnyl1	chr1	64691345	64725642	2925	+	NM_001097644	P18116	protein_coding	9630037P07Rik| AW554339	cyclin Y-like 1	Ccnyl1
333	Fzd5	0.419366	9.04745	7.79373	465	251	14367	#87CEEB,black	Fzd5	chr1	64730558	64737750	7425	-	NM_022721	P18149	protein_coding	5330434N09Rik| AI427138| Fz-5| Fz5| mFz5	frizzled class receptor 5	Fzd5
334	Plekhm3	0.67018	9.35089	8.77351	574	496	241075	#E0FFFF,black	Plekhm3	chr1	64789121	64956824	8562	-	NM_001039493	P15832	protein_coding	9430067K14Rik| A230102O09Rik| AI449570| DAPR| Plekhm1l	pleckstrin homology domain containing, family M, member 3	Plekhm3
335	Akr1cl	0.801252	2.96528	2.64561	6	6	70861		Akr1cl	chr1	65013086	65032748	1353	-	NM_027582	P14013	protein_coding	4921521F21Rik| AI451536| AI503553	aldo-keto reductase family 1, member C-like	Akr1cl
336	Cryge	1	0	0	0	0	12968		Cryge	chr1	65048557	65051163	642	-	NM_007777	P15770	protein_coding	Cryg-2| Cryg-6| DGcry-2| Elo	crystallin, gamma E	Cryge
337	Crygd	1	0	0	0	0	12967		Crygd	chr1	65061838	65063440	635	-	NM_007776	P5842	protein_coding	Aey4| Cryg-1| DGcry-1| Lop12	crystallin, gamma D	Crygd
338	Crygc	1	0	0	0	0	12966		Crygc	chr1	65071525	65073532	626	-	NM_007775	P18106	protein_coding	Cryg-5	crystallin, gamma C	Crygc
339	Crygb	1	0	0	0	0	12965		Crygb	chr1	65080222	65082290	633	-	NM_144761	P18635	protein_coding	Cryg-3| DGcry-3| Nop	crystallin, gamma B	Crygb
340	Cryga	1.8656	0.0188451	0.918484	0	1	12964	#FFA07A,black	Cryga	chr1	65100389	65103363	615	-	NM_007774	P4843	protein_coding	Cryg-4| DGcry-4	crystallin, gamma A	Cryga
341	D630023F18Rik	1.27863	1.11094	1.46554	1	2	98303	#FFE4c3,black	D630023F18Rik	chr1	65105285	65123214	2749	-	NM_001285882	P6746	protein_coding	AI314969	RIKEN cDNA D630023F18 gene	D630023F18Rik
342	Idh1	1.01529	9.85784	9.87973	816	1069	15926		Idh1	chr1	65158616	65186479	2438	-	NM_001111320	P24259	protein_coding	AI314845| AI788952| E030024J03Rik| Id-1| Idh-1| Idpc	isocitrate dehydrogenase 1 (NADP+), soluble	Idh1
343	Pikfyve	2.00994	6.8269	7.83405	99	258	18711	#FF6347,black	Pikfyve	chr1	65186685	65278696	11255	+	NM_011086	P2772	protein_coding	5230400C17Rik| p235| Pip5k| Pip5k3| Pipk5k3| PipkIII	phosphoinositide kinase, FYVE finger containing	Pikfyve
344	Pth2r	1	0	0	0	0	213527		Pth2r	chr1	65311257	65389244	2414	+	NM_139270	P2094	protein_coding	Pthr2	parathyroid hormone 2 receptor	Pth2r
345	Crygf	1	0	0	0	0	12969		Crygf	chr1	65926522	65928304	622	+	NM_027010	P24592	protein_coding	3110001K11Rik| Cryg-2| DGcry-2| Len-2	crystallin, gamma F	Crygf
346	Map2	0.283499	3.97051	2.15192	13	4	17756	#87CEEB,black	Map2	chr1	66175329	66442583	5520	+	NM_008632	P7105	protein_coding	G1-397-34| MAP-2| Mtap-2| Mtap2| repro4	microtubule-associated protein 2	Map2
347	Unc80	1	0	0	0	0	329178		Unc80	chr1	66468447	66699148	13533	+	NM_175510	P24532	protein_coding	C030018G13Rik| C230061B10Rik| UNC-80	unc-80, NALCN activator	Unc80
348	Rpe	0.591896	9.61187	8.85529	688	525	66646	#B0E0E6,black	Rpe	chr1	66700893	66719805	2630	+	NM_025683	P4464	protein_coding	2810429B02Rik| 5730518J08Rik	ribulose-5-phosphate-3-epimerase	Rpe
349	Kansl1l	0.528425	8.17158	7.25135	253	172	68691	#B0E0E6,black	Kansl1l	chr1	66719243	66817595	4655	-	NM_001122738	P12896	protein_coding	1110028C15Rik| 1190030G24| AI427598| C430010P07Rik| mKIAA4189	KAT8 regulatory NSL complex subunit 1-like	Kansl1l
350	Acadl	0.78403	11.4311	11.0801	2430	2458	11363	#E0FFFF,black	Acadl	chr1	66830839	66863309	1948	-	NM_007381	P12168	protein_coding	AA960361| AU018452| C79855| LCAD	acyl-Coenzyme A dehydrogenase, long-chain	Acadl
351	Myl1	1	0	0	0	0	17901		Myl1	chr1	66924296	66945056	1110	-	NM_001113387	P18983	protein_coding	AI325107| MLC1f| MLC3f| Mylf	myosin, light polypeptide 1	Myl1
352	Lancl1	1.40431	7.16019	7.65005	125	227	14768	#FFE4c3,black	Lancl1	chr1	67000517	67038872	4340	-	NM_021295	P12959	protein_coding	AW124738| Gpr69| Gpr69a| p40	LanC (bacterial lantibiotic synthetase component C)-like 1	Lancl1
353	Cps1	1	0	0	0	0	227231		Cps1	chr1	67123027	67231267	5562	+	NM_001080809	P8559	protein_coding	4732433M03Rik| CPS| D1Ucla3	carbamoyl-phosphate synthetase 1	Cps1
354	Erbb4	1	0	0	0	0	13869		Erbb4	chr1	68039966	69108059	4257	-	NM_010154	P26637	protein_coding	c-erbB-4| Her4	erb-b2 receptor tyrosine kinase 4	Erbb4
355	Ikzf2	0.60482	7.85517	7.12975	203	158	22779	#B0E0E6,black	Ikzf2	chr1	69531210	69685960	9421	-	NM_011770	P3423	protein_coding	A730095J18Rik| Helios| Zfpn1a2| Znfn1a2	IKAROS family zinc finger 2	Ikzf2
356	Spag16	1	0	0	0	0	66722		Spag16	chr1	69826970	70725132	4892	+	NM_029160	P19688	protein_coding	4921511D23Rik| 4930524F24Rik| 4930585K05Rik| AV261009| Pf20| Wdr29	sperm associated antigen 16	Spag16
357	Vwc2l	1	0	0	0	0	320460		Vwc2l	chr1	70725715	70885397	4655	+	NM_177164	P7545	protein_coding	A830006F12Rik| Brl	von Willebrand factor C domain-containing protein 2-like	Vwc2l
358	Bard1	0.961873	7.56657	7.51049	166	206	12021		Bard1	chr1	71027535	71102972	5448	-	NM_007525	P16217	protein_coding	ENSMUSG00000060893| ENSMUSG00000073653	BRCA1 associated RING domain 1	Bard1
359	Abca12	1	0	0	0	0	74591		Abca12	chr1	71243090	71414910	8323	-	NM_175210	P19120	protein_coding	4832428G11Rik| 4833417A11Rik	ATP-binding cassette, sub-family A (ABC1), member 12	Abca12
360	Atic	1.24744	10.4435	10.7624	1225	1972	108147		Atic	chr1	71557156	71579403	2611	+	NM_026195	P16783	protein_coding	2610509C24Rik| AA536954| AW212393	5-aminoimidazole-4-carboxamide ribonucleotide formyltransferase/IMP cyclohydrolase	Atic
361	Fn1	0.800594	10.6675	10.3467	1431	1478	14268		Fn1	chr1	71585473	71653234	8065	-	NM_010233	P1597	protein_coding	E330027I09| Fn| Fn-1	fibronectin 1	Fn1
362	Apol7d	2.72589	0.0329627	1.47969	0	2	100042814	#FF6347,black	Apol7d	chr1	71653335	71662843	1193	+	NR_040308		lncRNA	ENSMUSG00000073652| Gm15456| OTTMUSG00000022136	apolipoprotein L 7d	Apol7d
363	Gm8883	1	0	0	0	0	667931		Gm8883	chr1	71888112	71891204	699	+	NR_027659		lncRNA	EG667931| Gm554	predicted gene 8883	Gm8883
364	4933417E11Rik	1	0	0	0	0	71134		4933417E11Rik	chr1	71958998	72005195	1093	-	NR_040454		lncRNA		RIKEN cDNA 4933417E11 gene	4933417E11Rik
365	Mreg	0.187333	9.24388	6.82756	533	128	381269	#00BFFF,black	Mreg	chr1	72159233	72212307	2493	-	NM_001005423	P14657	protein_coding	dsu| Gm974| Wdt2	melanoregulin	Mreg
366	Pecr	3.33437	7.50551	9.24293	159	687	111175	#FF6347,black	Pecr	chr1	72259173	72284314	1185	-	NM_023523	P12543	protein_coding	2400003B18Rik| TERP	peroxisomal trans-2-enoyl-CoA reductase	Pecr
367	Tmem169	0.472867	1.0805	0	1	0	271711	#87CEEB,black	Tmem169	chr1	72284373	72302995	2815	+	NM_175564	P25373	protein_coding	A830020B06Rik	transmembrane protein 169	Tmem169
368	Xrcc5	0.395298	7.01433	5.67534	113	57	22596	#87CEEB,black	Xrcc5	chr1	72307421	72394953	2556	+	NM_009533	P23388	protein_coding	AI314015| Ku80| Ku86	X-ray repair complementing defective repair in Chinese hamster cells 5	Xrcc5
369	March4	6.07038	0.0664776	2.66827	0	6	381270	#FF4500,black	March4	chr1	72427112	72536564	4187	-	NM_001045533	P5909	protein_coding	BC056494| mKIAA1399	membrane-associated ring finger (C3HC4) 4	March4
370	Smarcal1	1.58749	5.76662	6.43337	47	97	54380	#FFA07A,black	Smarcal1	chr1	72583251	72636790	6715	+	NM_018817	P667	protein_coding	6030401P21Rik| AI851716| Mharp	SWI/SNF related matrix associated, actin dependent regulator of chromatin, subfamily a-like 1	Smarcal1
371	Ankar	1.8656	0.0188451	0.918484	0	1	319695	#FFA07A,black	Ankar	chr1	72642980	72700564	4573	-	NM_176980	P3985	protein_coding	4932422E22Rik	ankyrin and armadillo repeat containing	Ankar
372	Rpl37a	0.974417	11.8742	11.8368	3304	4154	19981		Rpl37a	chr1	72711260	72713813	588	+	NM_009084	P8633	protein_coding		ribosomal protein L37a	Rpl37a
373	Igfbp2	1	0	0	0	0	16008		Igfbp2	chr1	72824480	72852471	1327	+	NM_008342	P13190	protein_coding	AI255832| IBP-2| Igfbp-2| mIGFBP-2	insulin-like growth factor binding protein 2	Igfbp2
374	Igfbp5	1	0	0	0	0	16011		Igfbp5	chr1	72858065	72874865	5854	-	NM_010518	P19349	protein_coding	AI256729| AW208790| IGFBP-5| IGFBP-5P	insulin-like growth factor binding protein 5	Igfbp5
375	Tnp1	1	0	0	0	0	21958		Tnp1	chr1	73015075	73015899	426	-	NM_009407	P24173	protein_coding	Stp-1| Tp-1| TP1	transition protein 1	Tnp1
376	1700027A15Rik	1	0	0	0	0	69449		1700027A15Rik	chr1	73016036	73025508	571	+	NR_038001		lncRNA		RIKEN cDNA 1700027A15 gene	1700027A15Rik
377	Pinc	1	0	0	0	0	723792		Pinc	chr1	73391385	73407569	1560	-	NR_003202		lncRNA		pregnancy induced noncoding RNA	Pinc
378	D530049I02Rik	1	0	0	0	0	78718		D530049I02Rik	chr1	73398968	73430779	551	+	NR_040605		lncRNA		RIKEN cDNA D530049I02 gene	D530049I02Rik
379	6030407O03Rik	1	0	0	0	0	109198		6030407O03Rik	chr1	73618381	73864466	1801	-	NR_045311		lncRNA		RIKEN cDNA 6030407O03 gene	6030407O03Rik
380	Tns1	2.16229	7.54972	8.66228	164	459	21961	#FF6347,black	Tns1	chr1	73910231	74124447	9966	-	NM_001289895	P12939	protein_coding	1110018I21Rik| 1200014E20Rik| AI648117| E030018G17Rik| E030037J05Rik| Tns	tensin 1	Tns1
381	Rufy4	0.423723	7.10051	5.8617	120	65	435626	#87CEEB,black	Rufy4	chr1	74125541	74148223	2413	+	NM_001170641	P18591	protein_coding	F930048N03Rik	RUN and FYVE domain containing 4	Rufy4
382	Cxcr2	0.324781	11.0479	9.42541	1863	780	12765	#87CEEB,black	Cxcr2	chr1	74153994	74161246	3043	+	NM_009909	P23571	protein_coding	CD128| CDw128| Cmkar2| Gpcr16| IL-8rb| IL-8Rh| IL8RA| Il8rb| mIL-8RH	chemokine (C-X-C motif) receptor 2	Cxcr2
383	Cxcr1	0.55646	7.86218	7.01653	204	146	227288	#B0E0E6,black	Cxcr1	chr1	74191786	74194631	1124	-	NM_178241	P13264	protein_coding	Il8ra	chemokine (C-X-C motif) receptor 1	Cxcr1
384	Arpc2	0.781923	14.3295	13.9746	18124	18285	76709	#E0FFFF,black	Arpc2	chr1	74236550	74268213	1597	+	NM_029711	P13796	protein_coding	2210023N03Rik| 34kDa| p34-Arc	actin related protein 2/3 complex, subunit 2	Arpc2
385	Gpbar1	0.08184	3.61105	0	10	0	227289	#1E90FF,black	Gpbar1	chr1	74278600	74279589	990	+	NM_174985	P180	protein_coding	BG37| GPCR| GPR131| M-BAR| TGR5	G protein-coupled bile acid receptor 1	Gpbar1
386	Aamp	1.01483	12.3339	12.3551	4544	5950	227290		Aamp	chr1	74279840	74284738	1817	-	NM_001190444	P493	protein_coding	Aamp-rs| AU040907	angio-associated migratory protein	Aamp
387	Pnkd	1.44218	6.5748	7.10305	83	155	56695	#FFE4c3,black	Pnkd	chr1	74285034	74353692	3500	+	NM_025580	P1787	protein_coding	2210013N15Rik| 2810403H05Rik| AI854243| Brp17| MNCb-5687| MR-1| Tahccp2	paroxysmal nonkinesiogenic dyskinesia	Pnkd
388	Tmbim1	1.02985	10.2074	10.2499	1040	1382	69660		Tmbim1	chr1	74288247	74304336	2309	-	NM_027154	P23443	protein_coding	2310061B02Rik| AA960455| AU024746| C78899| mKIAA4161| RECS1| Tmbib1	transmembrane BAX inhibitor motif containing 1	Tmbim1
389	Catip	1	0	0	0	0	241112		Catip	chr1	74362108	74369321	2101	+	NM_001033345	P480	protein_coding	Gm216	ciliogenesis associated TTC17 interacting protein	Catip
390	Slc11a1	0.272829	10.8996	9.02568	1681	591	18173	#87CEEB,black	Slc11a1	chr1	74375203	74386051	2304	+	NM_013612	P8104	protein_coding	Bcg| ity| Ity| Ity1| Lsh| Nramp| Nramp1	solute carrier family 11 (proton-coupled divalent metal ion transporters), member 1	Slc11a1
391	Ctdsp1	0.988021	9.07225	9.05486	473	603	227292		Ctdsp1	chr1	74391609	74397285	2776	+	NM_153088	P21461	protein_coding	GIP| Nif3| NLIIF| SCP1	CTD (carboxy-terminal domain, RNA polymerase II, polypeptide A) small phosphatase 1	Ctdsp1
392	Vil1	0.90783	5.93558	5.79607	53	62	22349		Vil1	chr1	74409384	74435560	3117	+	NM_009509	P12342	protein_coding	Vil	villin 1	Vil1
393	Usp37	0.588236	8.9614	8.19587	438	332	319651	#B0E0E6,black	Usp37	chr1	74435510	74544286	7196	-	NM_176972	P10019	protein_coding	4932415L06Rik| C330008N13Rik	ubiquitin specific peptidase 37	Usp37
394	Rqcd1	1.25587	8.49631	8.825	317	514		#FFE4c3,black	Rqcd1	chr1	74506060	74530842	3266	+	NM_021383	P21814
395	Plcd4	1	0	0	0	0	18802		Plcd4	chr1	74542889	74565977	3121	+	NM_001081456	P26867	protein_coding	4921507K24Rik	phospholipase C, delta 4	Plcd4
396	Zfp142	1.30679	6.84081	7.22683	100	169	77264	#FFE4c3,black	Zfp142	chr1	74565128	74588028	7472	-	NM_029888	P26163	protein_coding	9330177B18Rik| BB154236| mKIAA0236	zinc finger protein 142	Zfp142
397	Bcs1l	0.899367	7.0893	6.93628	119	138	66821		Bcs1l	chr1	74588289	74592443	1807	+	NM_001305652	P18729	protein_coding	9130022O19Rik	BCS1-like (yeast)	Bcs1l
398	Rnf25	0.557068	5.57068	4.7266	41	29	57751	#B0E0E6,black	Rnf25	chr1	74593748	74601397	1476	-	NM_001305230	P14459	protein_coding	0610009H16Rik| AO7	ring finger protein 25	Rnf25
399	Stk36	1.94764	4.88098	5.84271	25	64	269209	#FFA07A,black	Stk36	chr1	74601455	74636893	5234	+	NM_175031	P24097	protein_coding	1700112N14Rik| B930045J24| FU| Fused| mKIAA1278	serine/threonine kinase 36	Stk36
400	Ttll4	1.54047	8.40265	9.02602	297	591	67534	#FFA07A,black	Ttll4	chr1	74661754	74697973	4253	+	NM_001014974	P16336	protein_coding	4632407P03Rik| AI451681| mKIAA0173	tubulin tyrosine ligase-like family, member 4	Ttll4
401	Cyp27a1	0.821833	7.44003	7.15695	152	161	104086		Cyp27a1	chr1	74713574	74737890	1890	+	NM_024264	P8046	protein_coding	1300013A03Rik| Cyp27	cytochrome P450, family 27, subfamily a, polypeptide 1	Cyp27a1
402	Prkag3	0.472867	1.0805	0	1	0	241113	#87CEEB,black	Prkag3	chr1	74738922	74748955	2832	-	NM_153744	P13918	protein_coding	Amkg3| Ampkg3| AMPKg3L| AMPKg3S	protein kinase, AMP-activated, gamma 3 non-catatlytic subunit	Prkag3
403	Wnt6	6.37575	5.39283	8.06543	36	303	22420	#FF4500,black	Wnt6	chr1	74771892	74785319	2068	+	NM_009526	P5247	protein_coding	AA409270| Wnt-6	wingless-type MMTV integration site family, member 6	Wnt6
404	Wnt10a	1.03836	5.5725	5.62681	41	55	22409		Wnt10a	chr1	74792019	74804175	1961	+	NM_009518	P8560	protein_coding		wingless-type MMTV integration site family, member 10A	Wnt10a
405	Cdk5r2	1	0	0	0	0	12570		Cdk5r2	chr1	74855029	74857732	2704	+	NM_009872	P16995	protein_coding	B230310J22Rik| p39	cyclin-dependent kinase 5, regulatory subunit 2 (p39)	Cdk5r2
406	Fev	1	0	0	0	0	260298		Fev	chr1	74881509	74885408	1479	-	NM_153111	P8039	protein_coding	mPet-1| Pet-1| Pet1	FEV (ETS oncogene family)	Fev
407	Cryba2	1	0	0	0	0	12958		Cryba2	chr1	74889934	74893143	720	-	NM_021541	P1598	protein_coding	E130107M19Rik	crystallin, beta A2	Cryba2
408	Ccdc108	1.8656	0.0188451	0.918484	0	1	241116	#FFA07A,black	Ccdc108	chr1	74902080	74935599	5718	-	NM_001039495	P21117	protein_coding	A230051F10| B230363K08Rik	coiled-coil domain containing 108	Ccdc108
409	Ihh	1.8656	0.0188451	0.918484	0	1	16147	#FFA07A,black	Ihh	chr1	74945318	74951651	2444	-	NM_010544	P24795	protein_coding	HHG-2	Indian hedgehog	Ihh
410	Nhej1	1.72932	5.35109	6.1413	35	79	75570	#FFA07A,black	Nhej1	chr1	74967346	75046639	846	-	NM_029342	P7755	protein_coding	1700029B21Rik| cernunnos| XLF	nonhomologous end-joining factor 1	Nhej1
411	Slc23a3	0.255537	6.17891	4.21051	63	20	22626	#87CEEB,black	Slc23a3	chr1	75125542	75133890	2058	-	NM_194333	P20810	protein_coding	SVCT3| Yspl1	solute carrier family 23 (nucleobase transporters), member 3	Slc23a3
412	Cnppd1	0.703723	12.1912	11.6842	4116	3737	69171	#E0FFFF,black	Cnppd1	chr1	75135215	75142368	2738	-	NM_026977	P22924	protein_coding	1810031K17Rik| AU043960	cyclin Pas1/PHO80 domain containing 1	Cnppd1
413	Fam134a	1.1352	10.3207	10.5037	1125	1648	227298		Fam134a	chr1	75142786	75147909	2565	+	NM_001305231	P11751	protein_coding		family with sequence similarity 134, member A	Fam134a
414	Zfand2b	0.934574	8.49165	8.39403	316	381	68818		Zfand2b	chr1	75168646	75171626	1448	+	NM_001159906	P18479	protein_coding	1110060O18Rik| C81256	zinc finger, AN1 type domain 2B	Zfand2b
415	Abcb6	1.79704	7.01593	7.86156	113	263	74104	#FFA07A,black	Abcb6	chr1	75171641	75180283	2933	-	NM_023732	P23751	protein_coding	1200005B17Rik	ATP-binding cassette, sub-family B (MDR/TAP), member 6	Abcb6
416	Atg9a	0.785508	9.24688	8.89858	534	541	245860	#E0FFFF,black	Atg9a	chr1	75180861	75192010	3951	-	NM_001003917	P11465	protein_coding	Apg9l1| Atg9| Atg9l1| AU019532	autophagy related 9A	Atg9a
417	Ankzf1	1.33711	7.8975	8.31662	209	361	52231	#FFE4c3,black	Ankzf1	chr1	75192160	75199385	2881	+	NM_001267620	P14448	protein_coding	1300008P06Rik| 2810025E10Rik| D1Ertd161e	ankyrin repeat and zinc finger domain containing 1	Ankzf1
418	Glb1l	1.26052	7.88366	8.21767	207	337	74577	#FFE4c3,black	Glb1l	chr1	75198235	75210778	3451	-	NM_029010	P6036	protein_coding	4833408P15Rik	galactosidase, beta 1-like	Glb1l
419	Stk16	1.31679	11.4488	11.8458	2460	4180	20872	#FFE4c3,black	Stk16	chr1	75210829	75215606	2973	+	NM_001277992	P26793	protein_coding	EDPK| Krct| MPSK| PKL12| TSF-1	serine/threonine kinase 16	Stk16
420	Tuba4a	1.17804	12.1463	12.3827	3990	6065	22145		Tuba4a	chr1	75214974	75219253	2053	-	NM_009447	P14988	protein_coding	M[a]4| Tuba4	tubulin, alpha 4A	Tuba4a
421	A630095N17Rik	1	0	0	0	0	381272		A630095N17Rik	chr1	75220095	75232093	767	-	NM_001243091	P24732	protein_coding	Gm1624	RIKEN cDNA A630095N17 gene	A630095N17Rik
422	Dnajb2	0.892669	8.16043	7.99663	251	289	56812		Dnajb2	chr1	75236423	75245692	2116	+	NM_001159884	P6754	protein_coding	2700059H22Rik| Dnajb10| Hsj1| mDj8	DnaJ heat shock protein family (Hsp40) member B2	Dnajb2
423	Ptprn	2.38429	8.66748	9.92104	357	1100	19275	#FF6347,black	Ptprn	chr1	75247041	75264208	3535	-	NM_008985	P25986	protein_coding	IA-2| mIA-A| mKIAA4064	protein tyrosine phosphatase, receptor type, N	Ptprn
424	Resp18	1	0	0	0	0	19711		Resp18	chr1	75272202	75278380	710	-	NM_009049	P24277	protein_coding	AI851012	regulated endocrine-specific protein 18	Resp18
425	Dnpep	1.1886	9.27105	9.52031	543	833	13437		Dnpep	chr1	75308565	75317637	1946	-	NM_016878	P25394	protein_coding	AA407814	aspartyl aminopeptidase	Dnpep
426	Des	1.12594	5.73537	5.9065	46	67	13346		Des	chr1	75360292	75368579	3065	+	NM_010043	P18636	protein_coding		desmin	Des
427	Gm15179	1	0	0	0	0	100503248		Gm15179	chr1	75368210	75375015	676	-	NR_037976		lncRNA	OTTMUSG00000019417	predicted gene 15179	Gm15179
428	Speg	3.13439	6.43117	8.07936	75	306	11790	#FF6347,black	Speg	chr1	75375297	75432304	13227	+	NM_007463	P26572	protein_coding	Apeg1| AW125581| BPEG| D1Bwg1450e| mKIAA1297| SPEGalpha| SPEGbeta	SPEG complex locus	Speg
429	Gmppa	0.875808	8.13733	7.94602	247	279	69080		Gmppa	chr1	75435943	75443176	1528	+	NM_133708	P11823	protein_coding	1810012N01Rik	GDP-mannose pyrophosphorylase A	Gmppa
430	Asic4	1	0	0	0	0	241118		Asic4	chr1	75450510	75474340	2650	+	NM_183022	P14624	protein_coding	Accn4| BNAC4	acid-sensing (proton-gated) ion channel family member 4	Asic4
431	Chpf	2.32938	10.5567	11.7766	1325	3984	74241	#FF6347,black	Chpf	chr1	75474569	75479471	3235	-	NM_001001566	P22162	protein_coding	1700028N03Rik| AI414328| D1Bwg1363e	chondroitin polymerizing factor	Chpf
432	Tmem198	3.62874	2.49454	4.35401	4	22	319998	#FF6347,black	Tmem198	chr1	75479532	75485693	2185	+	NM_177056	P5320	protein_coding	A230078I05Rik| Tmem198-1| Tmem198a	transmembrane protein 198	Tmem198
433	Obsl1	1	0	0	0	0	98733		Obsl1	chr1	75485825	75506452	5770	-	NM_178884	P477	protein_coding	AW822216	obscurin-like 1	Obsl1
434	Inha	1	0	0	0	0	16322		Inha	chr1	75507077	75510354	1463	+	NM_010564	P9912	protein_coding	AW555078	inhibin alpha	Inha
435	Stk11ip	2.03623	6.72215	7.74805	92	243	71728	#FF6347,black	Stk11ip	chr1	75521529	75537335	4458	+	NM_027886	P2311	protein_coding	1200014D22Rik| BB131189| LIP1| LKB1IP	serine/threonine kinase 11 interacting protein	Stk11ip
436	Slc4a3	0.310292	1.6883	0	2	0	20536	#87CEEB,black	Slc4a3	chr1	75546266	75559431	4441	+	NM_009208	P14086	protein_coding	A930038D23Rik| Ae3	solute carrier family 4 (anion exchanger), member 3	Slc4a3
437	Gm17751	1	0	0	0	0	620079		Gm17751	chr1	76489133	76502028	2004	+	NR_038012		lncRNA		predicted gene, 17751	Gm17751
438	Epha4	0.08184	3.61105	0	10	0	13838	#1E90FF,black	Epha4	chr1	77367185	77515088	6328	-	NM_007936	P18452	protein_coding	2900005C20Rik| AI385584| Cek8| Hek8| rb| Sek| Sek1| Tyro1	Eph receptor A4	Epha4
439	Pax3	1.8656	0.0188451	0.918484	0	1	18505	#FFA07A,black	Pax3	chr1	78101267	78197136	3376	-	NM_001159520	P9871	protein_coding	Pax-3| Sp| Splchl2| splotch	paired box 3	Pax3
440	Sgpp2	0.227414	5.12772	2.99111	30	8	433323	#00BFFF,black	Sgpp2	chr1	78310346	78420286	3998	+	NM_001004173	P16400	protein_coding	Spp2| SPPase2	sphingosine-1-phosphate phosphotase 2	Sgpp2
441	Farsb	2.19576	10.8842	12.019	1663	4713	23874	#FF6347,black	Farsb	chr1	78417958	78488897	2594	-	NM_001278075	P24033	protein_coding	C76708| Farsa| Farsl| Farslb| Frsb	phenylalanyl-tRNA synthetase, beta subunit	Farsb
442	Mogat1	0.227414	5.12772	2.99111	30	8	68393	#00BFFF,black	Mogat1	chr1	78511060	78538173	1206	+	NM_026713	P3609	protein_coding	0610030A14Rik| 1110064N14Rik| Dgat2l| Dgat2l1| mDC2| MGAT1| WI1-2612I11.1	monoacylglycerol O-acyltransferase 1	Mogat1
443	Acsl3	0.865185	9.81479	9.60587	792	884	74205		Acsl3	chr1	78657825	78707743	3950	+	NM_028817	P18269	protein_coding	2610510B12Rik| Acs3| C85929| Facl3| Pro2194	acyl-CoA synthetase long-chain family member 3	Acsl3
444	Utp14b	2.01269	4.42735	5.43647	18	48	195434	#FF6347,black	Utp14b	chr1	78657825	78667601	3841	+	NM_001001981	P18229	protein_coding	4932411L21Rik| jsd	UTP14B small subunit processome component	Utp14b
445	Kcne4	1.85249	2.75198	3.64144	5	13	57814	#FFA07A,black	Kcne4	chr1	78816949	78820025	2463	+	NM_021342	P725	protein_coding	AW487937| MiRP3	potassium voltage-gated channel, Isk-related subfamily, gene 4	Kcne4
446	Scg2	6.89298	0.0717712	2.8569	0	7	20254	#FF4500,black	Scg2	chr1	79434669	79440090	2485	-	NM_009129	P3963	protein_coding	Chgc| SgII	secretogranin II	Scg2
447	Ap1s3	0.214596	7.94384	5.72354	216	59	252903	#00BFFF,black	Ap1s3	chr1	79606876	79671972	2876	-	NM_183027	P24053	protein_coding	1190009B22| Jr2| [s]3A	adaptor-related protein complex AP-1, sigma 3	Ap1s3
448	Wdfy1	0.876374	9.97968	9.7893	888	1004	69368		Wdfy1	chr1	79702262	79761769	4865	-	NM_001111279	P14059	protein_coding	1700013B03Rik| 1700120F24Rik| FENS-1| Jr1| mKIAA1435| WDF1| ZFYVE17	WD repeat and FYVE domain containing 1	Wdfy1
449	Mrpl44	0.513316	8.23821	7.27613	265	175	69163	#B0E0E6,black	Mrpl44	chr1	79776018	79781445	1424	+	NM_001081210	P8341	protein_coding	1810030E18Rik| 5730593H20Rik| AI463302	mitochondrial ribosomal protein L44	Mrpl44
450	Serpine2	1.08127	8.03495	8.14767	230	321	20720		Serpine2	chr1	79794321	79858665	2055	-	NM_009255	P23085	protein_coding	B230326M24Rik| PAI-1| PI-7| PI7| PN-1| Spi4	serine (or cysteine) peptidase inhibitor, clade E, member 2	Serpine2
451	Fam124b	2.72589	0.0329627	1.47969	0	2	241128	#FF6347,black	Fam124b	chr1	80198699	80213944	2862	-	NM_173425	P8092	protein_coding	A830043J08Rik	family with sequence similarity 124, member B	Fam124b
452	Cul3	0.866457	10.336	10.1292	1137	1271	26554		Cul3	chr1	80266818	80340430	2764	-	NM_016716	P26666	protein_coding	KIAA0617	cullin 3	Cul3
453	1700016L21Rik	1	0	0	0	0	72208		1700016L21Rik	chr1	80445932	80475660	394	+	NR_040460		lncRNA	Jr3	RIKEN cDNA 1700016L21 gene	1700016L21Rik
454	Dock10	0.520341	10.2843	9.34181	1097	736	210293	#B0E0E6,black	Dock10	chr1	80501068	80758553	7552	-	NM_175291	P3634	protein_coding	9330153B10Rik| A630054M16Rik| Jr4| Jr5| mKIAA0694| R75174| ZIZ3| Zizimin3	dedicator of cytokinesis 10	Dock10
455	Nyap2	1	0	0	0	0	241134		Nyap2	chr1	81077317	81271651	4906	+	NM_172849	P5866	protein_coding	9430031J16Rik| Jr6| Kiaa1486	neuronal tyrosine-phophorylated phosphoinositide 3-kinase adaptor 2	Nyap2
456	Irs1	11.778	0.0923663	3.65039	0	13	16367	#FF0000,black	Irs1	chr1	82233105	82291439	9163	-	NM_010570	P16792	protein_coding	G972R| IRS-1	insulin receptor substrate 1	Irs1
457	Rhbdd1	1.32757	8.86302	9.2718	409	701	76867	#FFE4c3,black	Rhbdd1	chr1	82316579	82445367	3758	+	NM_029777	P7867	protein_coding	4930418P06Rik| mRHBDD1| RRP4	rhomboid domain containing 1	Rhbdd1
458	Col4a4	1	0	0	0	0	12829		Col4a4	chr1	82450723	82586849	7808	-	NM_007735	P25821	protein_coding	E130010M05Rik| [a]4(IV)	collagen, type IV, alpha 4	Col4a4
459	Col4a3	0.428937	5.12968	3.90852	30	16	12828	#87CEEB,black	Col4a3	chr1	82586921	82722059	8609	+	NM_007734	P25205	protein_coding	alpha3(IV)| [a]3(IV)	collagen, type IV, alpha 3	Col4a3
460	Mff	1.12233	9.88584	10.0523	832	1205	75734		Mff	chr1	82724918	82752389	1865	+	NM_029409	P399	protein_coding	5230400G24Rik| AI314724	mitochondrial fission factor	Mff
461	Tm4sf20	1	0	0	0	0	66261		Tm4sf20	chr1	82756649	82768456	1503	-	NM_025453	P14728	protein_coding	1810018L02Rik	transmembrane 4 L six family member 20	Tm4sf20
462	Agfg1	0.869375	9.76481	9.56286	765	858	15463		Agfg1	chr1	82839483	82896275	3137	+	NM_010472	P19102	protein_coding	AU045498| C130049H11Rik| C85612| D730048C23Rik| Hrb| RAB| Rip	ArfGAP with FG repeats 1	Agfg1
463	Slc19a3	1	0	0	0	0	80721		Slc19a3	chr1	83012523	83038448	2974	-	NM_030556	P2102	protein_coding	A230084E24Rik| AI788884| ThTr2	solute carrier family 19, member 3	Slc19a3
464	Ccl20	1	0	0	0	0	20297		Ccl20	chr1	83116766	83119167	914	+	NM_001159738	P16639	protein_coding	CKb4| exodus-1| LARC| MIP-3A| MIP-3[a]| MIP3A| Scya20| ST38	chemokine (C-C motif) ligand 20	Ccl20
465	Daw1	1	0	0	0	0	71227		Daw1	chr1	83159762	83210572	1793	+	NM_027725	P17029	protein_coding	4930563E19Rik| 4933429D11Rik| b2b1116Clo| b2b1584Clo| Wdr69	dynein assembly factor with WDR repeat domains 1	Daw1
466	Sphkap	1	0	0	0	0	77629		Sphkap	chr1	83255781	83408200	6512	-	NM_172430	P13498	protein_coding	4930544G21Rik| A930009L15Rik| AI852220| mKIAA1678| SKIP	SPHK1 interactor, AKAP domain containing	Sphkap
467	Pid1	0.414173	12.3089	11.0372	4466	2386	98496	#87CEEB,black	Pid1	chr1	84036293	84284645	2667	-	NM_001003948	P7410	protein_coding	5033414K04Rik| NYGGF4	phosphotyrosine interaction domain containing 1	Pid1
468	Dner	0.379125	5.21997	3.82072	32	15	227325	#87CEEB,black	Dner	chr1	84369839	84696221	3632	-	NM_152915	P24608	protein_coding	A930026D19Rik| BET| Bret	delta/notch-like EGF repeat containing	Dner
469	Trip12	0.914827	12.1689	12.0405	4053	4784	14897		Trip12	chr1	84721189	84839304	9632	-	NM_133975	P10944	protein_coding	1110036I07Rik| 6720416K24Rik| AA410158| Gtl6| TRIP-12	thyroid hormone receptor interactor 12	Trip12
470	Fbxo36	0.268991	3.32223	1.42787	8	2	66153	#87CEEB,black	Fbxo36	chr1	84839841	84900486	900	+	NM_025386	P2290	protein_coding	0610008D19Rik| 1110020F21Rik| 2410002G19Rik| D1Ertd757e	F-box protein 36	Fbxo36
471	Slc16a14	1	0	0	0	0	71781		Slc16a14	chr1	84906705	84935083	2349	-	NM_027921	P22513	protein_coding	1110004H10Rik	solute carrier family 16 (monocarboxylic acid transporters), member 14	Slc16a14
472	A530032D15Rik	0.175565	9.01279	6.50286	454	102	381287	#00BFFF,black	A530032D15Rik	chr1	85088139	85109853	1760	-	NM_213615	P26575	protein_coding	Gm1888	RIKEN cDNA A530032D15Rik gene	A530032D15Rik
473	Gm7609	1.57489	3.49465	4.1499	9	19	665378	#FFA07A,black	Gm7609	chr1	85199611	85213762	1611	+	NM_001081746	P11096	protein_coding	EG665378	predicted pseudogene 7609	Gm7609
474	C130026I21Rik	0.381301	8.04062	6.64962	231	113	620078	#87CEEB,black	C130026I21Rik	chr1	85246344	85270566	1971	-	NM_175219	P1104	protein_coding	4930565N07Rik| OTTMUSG00000029174	RIKEN cDNA C130026I21 gene	C130026I21Rik
475	Sp110	0.610329	11.8482	11.1359	3245	2555	109032	#B0E0E6,black	Sp110	chr1	85576899	85603891	1940	-	NM_030194	P18320	protein_coding	5031415C07Rik| 52kDa| 5830484A20Rik| ENSMUSG00000075603| Ifi75| Ipr1	Sp110 nuclear body protein	Sp110
476	Sp140	0.463241	11.2267	10.1166	2109	1260	434484	#87CEEB,black	Sp140	chr1	85600703	85645036	2416	+	NM_001013817	P20870	protein_coding		Sp140 nuclear body protein	Sp140
477	Sp100	0.385946	7.64988	6.27635	176	87	20684	#87CEEB,black	Sp100	chr1	85650050	85709448	2158	+	NM_013673	P10232	protein_coding	A430075G10Rik	nuclear antigen Sp100	Sp100
478	A630001G21Rik	0.48756	7.53987	6.50352	163	102	319997	#87CEEB,black	A630001G21Rik	chr1	85717083	85736606	1936	-	NM_177055	P17092	protein_coding		RIKEN cDNA A630001G21 gene	A630001G21Rik
479	9930111H07Rik	0.472867	1.0805	0	1	0	77762	#87CEEB,black	9930111H07Rik	chr1	85775271	85784694	821	+	NR_108086		lncRNA		RIKEN cDNA 9930111H07 gene	9930111H07Rik
480	Cab39	0.521446	11.1372	10.1978	1982	1333	12283	#B0E0E6,black	Cab39	chr1	85793447	85851577	3800	+	NM_133781	P2825	protein_coding	AA408805| AA960512| C78372| MO25| MO25alpha	calcium binding protein 39	Cab39
481	Itm2c	0.896161	11.7014	11.5433	2931	3389	64294		Itm2c	chr1	85894510	85908698	2024	+	NM_022417	P6887	protein_coding	3110038L02Rik| BRI3| Bricd2c| E25| E25C| ITM3	integral membrane protein 2C	Itm2c
482	4933407L21Rik	1	0	0	0	0	71141		4933407L21Rik	chr1	85928483	85931756	1148	+	NR_037692		lncRNA		RIKEN cDNA 4933407L21 gene	4933407L21Rik
483	Gpr55	0.0901823	3.47101	0	9	0	227326	#1E90FF,black	Gpr55	chr1	85939537	85961055	2550	-	NM_001033290	P20217	protein_coding	CTFL| Gm218| Lpir1	G protein-coupled receptor 55	Gpr55
484	Spata3	1	0	0	0	0	70060		Spata3	chr1	86021942	86029958	1606	+	NM_001122732	P11507	protein_coding	1700011N12Rik| 1700029H01Rik| 4930424D10Rik| Mtsarg1| Tsarg1	spermatogenesis associated 3	Spata3
485	2810459M11Rik	0.472867	1.0805	0	1	0	72792	#87CEEB,black	2810459M11Rik	chr1	86045863	86055456	3442	+	NM_001144992	P2993	protein_coding		RIKEN cDNA 2810459M11 gene	2810459M11Rik
486	Psmd1	1.58696	10.6277	11.294	1392	2851	70247	#FFA07A,black	Psmd1	chr1	86064619	86139295	3256	+	NM_027357	P22994	protein_coding	2410026J11Rik| P112| S1	proteasome (prosome, macropain) 26S subunit, non-ATPase, 1	Psmd1
487	Htr2b	1	0	0	0	0	15559		Htr2b	chr1	86099037	86111970	2072	-	NM_008311	P531	protein_coding	5-HT2B| AJ012488| AV377389	5-hydroxytryptamine (serotonin) receptor 2B	Htr2b
488	Armc9	0.148877	5.56773	2.81993	41	7	78795	#00BFFF,black	Armc9	chr1	86154780	86278284	5186	+	NM_030184	P585	protein_coding	3830422A13Rik| 4831423D23Rik| 4930438O05Rik| 5730415N24Rik	armadillo repeat containing 9	Armc9
489	B3gnt7	6.07038	0.0664776	2.66827	0	6	227327	#FF4500,black	B3gnt7	chr1	86303221	86307305	2595	+	NM_145222	P19812	protein_coding	beta-3GnT7| C330001H22Rik	UDP-GlcNAc:betaGal beta-1,3-N-acetylglucosaminyltransferase 7	B3gnt7
490	Ncl	1.63421	13.9862	14.6948	14286	30124	17975	#FFA07A,black	Ncl	chr1	86344719	86359455	8257	-	NM_010880	P13462	protein_coding	B530004O11Rik| C23| D0Nds28| D1Nds28| Nucl	nucleolin	Ncl
491	Snora75	23.8482	0.113125	4.68893	0	28	100303740	#FF0000,black	Snora75	chr1	86351170	86351285	116	-	NR_028478		snoRNA	MBI-55	small nucleolar RNA, H/ACA box 75	Snora75
492	Gm24148	4.41201	0.0529188	2.19436	0	4	102465895	#FF4500,black	Gm24148	chr1	86351981	86352127	147	-	NR_106184		miRNA	mir-3535| Mir3535| mmu-mir-3535	predicted gene, 24148	Gm24148
493	Snord82	1	0	0	0	0	80828		Snord82	chr1	86356260	86356327	68	-	NR_002851		snoRNA	Rnu82| U82| Z25	small nucleolar RNA, C/D box 82	Snord82
494	C130036L24Rik	24.65	0.113901	4.73742	0	29	319336	#FF0000,black	C130036L24Rik	chr1	86359574	86367964	1266	+	NR_015507		lncRNA	ENSMUSG00000073627	RIKEN cDNA C130036L24 gene	C130036L24Rik
495	Nmur1	1	0	0	0	0	14767		Nmur1	chr1	86386325	86388141	1218	-	NM_010341	P1276	protein_coding	FM-3| Gpr66| NmU-R| NMU-R1| NMU1R	neuromedin U receptor 1	Nmur1
496	1700019O17Rik	1	0	0	0	0	71863		1700019O17Rik	chr1	86426329	86428049	1721	+	NM_027966	P16168	protein_coding		RIKEN cDNA 1700019O17 gene	1700019O17Rik
497	Ptma	1.75453	13.8227	14.6338	12755	28876	19231	#FFA07A,black	Ptma	chr1	86526736	86530698	1192	+	NM_008972	P17601	protein_coding	Thym	prothymosin alpha	Ptma
498	Pde6d	0.363591	8.64246	7.18285	351	164	18582	#87CEEB,black	Pde6d	chr1	86543015	86582501	1092	-	NM_008801	P8957	protein_coding	AI841218| PrBP/delta	phosphodiesterase 6D, cGMP-specific, rod, delta	Pde6d
499	Cops7b	1.32482	8.84531	9.25111	404	691	26895	#FFE4c3,black	Cops7b	chr1	86587100	86606500	2231	+	NM_172974	P19070	protein_coding	D1Wsu66e| E130114M23	COP9 signalosome subunit 7B	Cops7b
500	Nppc	1	0	0	0	0	18159		Nppc	chr1	86666293	86670573	1042	-	NM_010933	P2788	protein_coding	CNP| lbab	natriuretic peptide type C	Nppc
501	Dis3l2	3.83442	5.13688	7.07589	30	152	208718	#FF6347,black	Dis3l2	chr1	86703804	87050097	3171	+	NM_001172157	P14175	protein_coding	4930429A22Rik| 8030493P09Rik	DIS3 like 3'-5' exoribonuclease 2	Dis3l2
502	Alppl2	1	0	0	0	0	11650		Alppl2	chr1	87086691	87089928	2112	-	NM_007433	P13009	protein_coding	Akp5| C77216| D1Ertd816e| EAP	alkaline phosphatase, placental-like 2	Alppl2
503	Alpi	1	0	0	0	0	76768		Alpi	chr1	87098002	87101606	2337	-	NM_001081082	P4851	protein_coding	2010001C14Rik| Akp6| gIAP	alkaline phosphatase, intestinal	Alpi
504	Akp3	1	0	0	0	0	11648		Akp3	chr1	87125008	87127912	1680	+	NM_007432	P16473	protein_coding	Akp-3| dIAP| IAP	alkaline phosphatase 3, intestine, not Mn requiring	Akp3
505	Ecel1	1	0	0	0	0	13599		Ecel1	chr1	87147655	87156356	2985	-	NM_001277925	P10328	protein_coding	DINE| xce	endothelin converting enzyme-like 1	Ecel1
506	Prss56	2.27939	4.98864	6.17729	27	81	69453	#FF6347,black	Prss56	chr1	87183493	87188404	1999	+	NM_027084	P16185	protein_coding	1700027L20Rik	protease, serine 56	Prss56
507	Chrnd	1	0	0	0	0	11447		Chrnd	chr1	87190597	87200070	2965	+	NM_021600	P13240	protein_coding	Achr-4| Acrd| L10076	cholinergic receptor, nicotinic, delta polypeptide	Chrnd
508	Chrng	1	0	0	0	0	11449		Chrng	chr1	87205811	87211835	1921	+	NM_009604	P6905	protein_coding	Achr-3| Acrg	cholinergic receptor, nicotinic, gamma polypeptide	Chrng
509	Eif4e2	1.58416	10.5057	11.1694	1279	2615	26987	#FFA07A,black	Eif4e2	chr1	87213914	87240488	5009	+	NM_023314	P4958	protein_coding	2700069E09Rik| AI036339| AV129531| D0H0S6743E| Eif4el3	eukaryotic translation initiation factor 4E member 2	Eif4e2
510	Efhd1	2.72589	0.0329627	1.47969	0	2	98363	#FF6347,black	Efhd1	chr1	87264364	87310791	1805	+	NM_028889	P16142	protein_coding	4931430I01Rik| AI452351| mitocalcin| PP3051	EF hand domain containing 1	Efhd1
511	Gigyf2	1.14394	9.71112	9.90513	737	1088	227331		Gigyf2	chr1	87326998	87450810	5943	+	NM_001110212	P10317	protein_coding	2610016F01Rik| A830080H02Rik| AI852361| AW259676| BC006835| mKIAA0642| Tnrc15	GRB10 interacting GYF protein 2	Gigyf2
512	Kcnj13	1	0	0	0	0	100040591		Kcnj13	chr1	87386284	87394729	1349	-	NM_001110227	P9798	protein_coding	100040591	potassium inwardly-rectifying channel, subfamily J, member 13	Kcnj13
513	3110079O15Rik	1	0	0	0	0	73234		3110079O15Rik	chr1	87470264	87475459	462	+	NM_028473	P14792	protein_coding	Snorc	RIKEN cDNA 3110079O15 gene	3110079O15Rik
514	Ngef	3.27521	6.27067	7.98226	67	286	53972	#FF6347,black	Ngef	chr1	87476829	87573870	3384	-	NM_019867	P11108	protein_coding	ephexin| Tims2	neuronal guanine nucleotide exchange factor	Ngef
515	Neu2	1	0	0	0	0	23956		Neu2	chr1	87574027	87597840	2013	+	NM_001160163	P5640	protein_coding	MBS| MSS| MTS	neuraminidase 2	Neu2
516	Inpp5d	0.557291	10.6513	9.80778	1415	1017	16331	#B0E0E6,black	Inpp5d	chr1	87620312	87720510	4982	+	NM_010566	P3310	protein_coding	p150Ship| s-SHIP| SHIP| SHIP-1| SHIP1| SIP-145	inositol polyphosphate-5-phosphatase D	Inpp5d
517	Atg16l1	0.771878	8.94827	8.57472	434	432	77040	#E0FFFF,black	Atg16l1	chr1	87756011	87792428	3180	+	NM_029846	P3615	protein_coding	1500009K01Rik| Apg16l| Atg16l| WDR30	autophagy related 16-like 1 (S. cerevisiae)	Atg16l1
518	Scarna6	1	0	0	0	0	100217415		Scarna6	chr1	87784571	87784818	248	+	NR_028519		guide_RNA	MBI-46	small Cajal body-specific RNA 6	Scarna6
519	Sag	0.514124	5.73332	4.77351	46	30	20215	#B0E0E6,black	Sag	chr1	87803680	87845157	1718	+	NM_009118	P23573	protein_coding	A930001K18Rik| Arr1| arrestin| Irbp	S-antigen, retina and pineal gland (arrestin)	Sag
520	Dgkd	1.16393	8.95501	9.17402	436	655	227333		Dgkd	chr1	87853287	87944489	5694	+	NM_177646	P4957	protein_coding	AI841987| D330025K09| dgkd-2| DGKdelta	diacylglycerol kinase, delta	Dgkd
521	Usp40	1.80982	7.67519	8.53104	179	419	227334	#FFA07A,black	Usp40	chr1	87945121	88008551	5316	-	NM_001198573	P10140	protein_coding	B230215L03Rik| C730029K03	ubiquitin specific peptidase 40	Usp40
522	Ugt1a10	0.23056	2.11679	0	3	0	394430	#00BFFF,black	Ugt1a10	chr1	88055411	88216357	1366	+	NM_201641	P20143	protein_coding	A13| Ugt1a13	UDP glycosyltransferase 1 family, polypeptide A10	Ugt1a10
523	Ugt1a9	1	0	0	0	0	394434		Ugt1a9	chr1	88070779	88071678	900	+	NM_201644	P16982	protein_coding	mUGTBr/P| UDPGT| UDPGT 1-9| UGT1-09| UGT1.9| Ugt1a12| UGTP4	UDP glucuronosyltransferase 1 family, polypeptide A9	Ugt1a9
524	Ugt1a7c	1	0	0	0	0	394432		Ugt1a7c	chr1	88095001	88095978	978	+	NM_201642	P18762	protein_coding	A10'| A13| Ugt1a10	UDP glucuronosyltransferase 1 family, polypeptide A7C	Ugt1a7c
525	Ugt1a6b	0.683769	11.7489	11.2005	3029	2672	394435	#E0FFFF,black	Ugt1a6b	chr1	88103257	88218998	1853	+	NM_201410	P24121	protein_coding	A9'| Ugt1a9	UDP glucuronosyltransferase 1 family, polypeptide A6B	Ugt1a6b
526	Ugt1a6a	1	0	0	0	0	94284		Ugt1a6a	chr1	88134809	88139331	986	+	NM_145079	P14042	protein_coding	UDPGT| UDPGT 1-6| UGT1-06| UGT1.6| Ugt1a6| Ugt1a7	UDP glucuronosyltransferase 1 family, polypeptide A6A	Ugt1a6a
527	Ugt1a5	7.71237	0.0763504	3.02352	0	8	394433	#FF4500,black	Ugt1a5	chr1	88166012	88166903	892	+	NM_201643	P15849	protein_coding		UDP glucuronosyltransferase 1 family, polypeptide A5	Ugt1a5
528	Ugt1a2	1	0	0	0	0	22236		Ugt1a2	chr1	88200611	88201500	890	+	NM_013701	P18775	protein_coding	UDPGT 1-2| Ugt1	UDP glucuronosyltransferase 1 family, polypeptide A2	Ugt1a2
529	Dnajb3	11.778	0.0923663	3.65039	0	13	15504	#FF0000,black	Dnajb3	chr1	88204732	88205748	1017	-	NM_008299	P23016	protein_coding	Hsj3| MSJ-1| Msj1	DnaJ heat shock protein family (Hsp40) member B3	Dnajb3
530	Ugt1a1	1	0	0	0	0	394436		Ugt1a1	chr1	88211959	88212871	913	+	NM_201645	P5483	protein_coding	Gnt1| UDPGT 1-1| Udpgt-1a| UGT1A01| UgtBr1	UDP glucuronosyltransferase 1 family, polypeptide A1	Ugt1a1
531	Mroh2a	1.46669	4.82312	5.37568	24	46	100040766	#FFE4c3,black	Mroh2a	chr1	88227020	88262289	7502	+	NM_001281466	P1455	protein_coding	ENSMUSG00000044873| Heatr7b1| OTTMUSG00000020804	maestro heat-like repeat family member 2A	Mroh2a
532	Hjurp	1.16911	10.4977	10.7232	1272	1919	381280		Hjurp	chr1	88258856	88277285	8061	-	NM_198652	P3506	protein_coding	6430706D22Rik| A730008H23Rik| C330011F01Rik| Gm975| Mfleg1	Holliday junction recognition protein	Hjurp
533	6430706D22Rik	1.30363	10.0785	10.4611	951	1600		#FFE4c3,black	6430706D22Rik	chr1	88263113	88269408	3559	-	NR_040291
534	A730008H23Rik	0.93501	5.50161	5.40466	39	47			A730008H23Rik	chr1	88264828	88277557	2159	-	NM_172505	P26240
535	Trpm8	1	0	0	0	0	171382		Trpm8	chr1	88306712	88388851	3844	+	NM_134252	P3392	protein_coding	CMR1| LTrpC-6| LTRPC6| Trp-p8| TRPP8	transient receptor potential cation channel, subfamily M, member 8	Trpm8
536	Spp2	1	0	0	0	0	75396		Spp2	chr1	88407019	88426438	870	+	NM_029269	P22641	protein_coding	0610038O04Rik| pp-24| spp24	secreted phosphoprotein 2	Spp2
537	Glrp1	1.96254	6.01527	6.988	56	143	14659	#FFA07A,black	Glrp1	chr1	88499871	88510066	1957	-	NM_008132	P1086	protein_coding	GRP-1	glutamine repeat protein 1	Glrp1
538	Gm19589	1	0	0	0	0	100503197		Gm19589	chr1	88551517	88562166	2622	+	NR_037971		lncRNA		predicted gene, 19589	Gm19589
539	Arl4c	0.573461	12.2364	11.4341	4247	3142	320982	#B0E0E6,black	Arl4c	chr1	88698226	88702191	3966	-	NM_177305	P13206	protein_coding	A630084M22Rik| Arl7| LAK	ADP-ribosylation factor-like 4C	Arl4c
540	Platr5	1	0	0	0	0	78650		Platr5	chr1	88754890	88755733	476	+	NR_040493		lncRNA	2410088K16Rik	pluripotency associated transcript 5	Platr5
541	1700067G17Rik	1	0	0	0	0	73475		1700067G17Rik	chr1	89016113	89022210	603	+	NR_040471		lncRNA		RIKEN cDNA 1700067G17 gene	1700067G17Rik
542	Sh3bp4	0.423458	6.26742	5.02771	67	36	98402	#87CEEB,black	Sh3bp4	chr1	89070462	89153793	3673	+	NM_133816	P3147	protein_coding	AI594717| AW227605| BOG25	SH3-domain binding protein 4	Sh3bp4
543	C030007H22Rik	1	0	0	0	0	77331		C030007H22Rik	chr1	89360344	89406133	589	-	NR_040482		lncRNA		RIKEN cDNA C030007H22 gene	C030007H22Rik
544	Agap1	1.28075	8.65921	9.0162	355	587	347722	#FFE4c3,black	Agap1	chr1	89454811	89895282	9581	+	NM_178119	P15975	protein_coding	Centg2| Ggap1| mKIAA1099| R75364	ArfGAP with GTPase domain, ankyrin repeat and PH domain 1	Agap1
545	4933400F21Rik	0.31512	6.48387	4.81784	78	31	74403	#87CEEB,black	4933400F21Rik	chr1	89676507	89683892	3611	-	NR_015540		lncRNA	1700091C04Rik| 4930565K10Rik	RIKEN cDNA 4933400F21 gene	4933400F21Rik
546	Gbx2	0.611475	4.34179	3.63215	17	13	14472	#B0E0E6,black	Gbx2	chr1	89927962	89931176	2126	-	NM_010262	P3534	protein_coding	D130058E05Rik| Gbx-2| MMoxA| Stra7	gastrulation brain homeobox 2	Gbx2
547	Asb18	1	0	0	0	0	208372		Asb18	chr1	89952678	90014577	1404	-	NM_139152	P16428	protein_coding	Asb-18	ankyrin repeat and SOCS box-containing 18	Asb18
548	Iqca	1	0	0	0	0	74918		Iqca	chr1	90042132	90153401	3210	-	NM_029122	P9774	protein_coding	4930465P12Rik| 4930585L22Rik| BB288505| Iqca1	IQ motif containing with AAA domain	Iqca
549	Ackr3	1.09338	9.27633	9.40513	545	769	12778		Ackr3	chr1	90203980	90215722	2319	+	NM_007722	P6786	protein_coding	AW541270| Cmkor1| CXC-R7| CXCR-7| Cxcr7| RDC-1| Rdc1	atypical chemokine receptor 3	Ackr3
550	Cops8	0.996188	10.4737	10.4682	1251	1608	108679		Cops8	chr1	90603425	90613341	1843	+	NM_133805	P940	protein_coding	9430009J09Rik| AA408242| Csn8| Sgn8	COP9 signalosome subunit 8	Cops8
551	Col6a3	0.761787	11.8035	11.411	3146	3092	12835	#E0FFFF,black	Col6a3	chr1	90766860	90843971	10841	-	NM_001243008	P17484	protein_coding	AI507288| Col6a-3	collagen, type VI, alpha 3	Col6a3
552	Mlph	0.792009	6.85443	6.51802	101	103	171531	#E0FFFF,black	Mlph	chr1	90915100	90951142	4484	+	NM_053015	P24634	protein_coding	2210418F23Rik| 5031433I09Rik| AW228792| D1Wsu84e| l(1)-3Rk| l1Rk3| ln| Slac-2a	melanophilin	Mlph
553	Prlh	1	0	0	0	0	623503		Prlh	chr1	90953108	90954012	261	+	NM_001101647	P12260	protein_coding	EG623503	prolactin releasing hormone	Prlh
554	Rab17	1	0	0	0	0	19329		Rab17	chr1	90958133	90969620	1950	-	NM_008998	P623	protein_coding	AW413472	RAB17, member RAS oncogene family	Rab17
555	Lrrfip1	0.885976	12.0576	11.883	3752	4289	16978		Lrrfip1	chr1	90998727	91128944	5743	+	NM_001111312	P26417	protein_coding	AU024550| Fliiap1	leucine rich repeat (in FLII) interacting protein 1	Lrrfip1
556	Rbm44	1	0	0	0	0	329207		Rbm44	chr1	91145103	91170795	3851	+	NM_001033408	P13493	protein_coding	Gm817	RNA binding motif protein 44	Rbm44
557	Ramp1	0.321355	6.88144	5.24368	103	42	51801	#87CEEB,black	Ramp1	chr1	91179822	91225196	3022	+	NM_016894	P8923	protein_coding	9130218E19Rik	receptor (calcitonin) activity modifying protein 1	Ramp1
558	Ube2f	0.981284	9.94687	9.91961	868	1099	67921		Ube2f	chr1	91250319	91286025	1363	+	NM_026454	P13022	protein_coding	2510010F15Rik| AI851109	ubiquitin-conjugating enzyme E2F (putative)	Ube2f
559	Scly	1.0547	7.21611	7.29294	130	177	50880		Scly	chr1	91298338	91321080	2207	+	NM_016717	P12522	protein_coding	9830169H08| A930015N15Rik| SCL| Scly1| Scly2	selenocysteine lyase	Scly
560	Espnl	2.46572	4.76607	6.06808	23	75	227357	#FF6347,black	Espnl	chr1	91322075	91348303	5442	+	NM_001033292	P11155	protein_coding	Gm556	espin-like	Espnl
561	Klhl30	1	0	0	0	0	70788		Klhl30	chr1	91351073	91362404	3020	+	NM_027551	P22860	protein_coding	4631423F02Rik	kelch-like 30	Klhl30
562	Fam132b	1.8755	6.4495	7.35677	76	185	227358	#FFA07A,black	Fam132b	chr1	91366430	91374217	2815	+	NM_173395	P2134	protein_coding	4832406C22| myonectin	family with sequence similarity 132, member B	Fam132b
563	Ilkap	1.19972	10.4552	10.7179	1235	1912	67444		Ilkap	chr1	91375831	91398783	1368	-	NM_023343	P10462	protein_coding	0710007A14Rik| 1600009O09Rik| PP2C-DELTA	integrin-linked kinase-associated serine/threonine phosphatase 2C	Ilkap
564	1700020N18Rik	1	0	0	0	0	67086		1700020N18Rik	chr1	91404879	91406029	547	-	NR_026924		lncRNA		RIKEN cDNA 1700020N18 gene	1700020N18Rik
565	Hes6	0.586782	7.57481	6.80571	167	126	55927	#B0E0E6,black	Hes6	chr1	91411483	91413222	1335	-	NM_019479	P19202	protein_coding	AI326893| bHLHb41	hairy and enhancer of split 6	Hes6
566	Per2	1.07522	6.37162	6.47625	72	100	18627		Per2	chr1	91415982	91459328	5837	-	NM_011066	P6418	protein_coding	mKIAA0347| mPer2	period circadian clock 2	Per2
567	Traf3ip1	0.642564	6.28927	5.65118	68	56	74019	#B0E0E6,black	Traf3ip1	chr1	91494668	91529307	3500	+	NM_028718	P13080	protein_coding	3930402D05Rik| AU041749| MIP-T3	TRAF3 interacting protein 1	Traf3ip1
568	Asb1	1.89705	7.85585	8.7796	203	498	65247	#FFA07A,black	Asb1	chr1	91540565	91559590	6214	+	NM_001039126	P14477	protein_coding	1700029O08Rik| 1700054C17Rik| AI426616| AI851378| mKIAA1146	ankyrin repeat and SOCS box-containing 1	Asb1
569	Twist2	1.48555	9.51682	10.0878	644	1235	13345	#FFE4c3,black	Twist2	chr1	91801477	91848027	1312	+	NM_007855	P22511	protein_coding	bHLHa39| Dermo1	twist basic helix-loop-helix transcription factor 2	Twist2
570	Hdac4	0.874167	9.06305	8.86903	470	530	208727		Hdac4	chr1	91932749	92148393	3945	-	NM_207225	P9629	protein_coding	4932408F19Rik| HD4	histone deacetylase 4	Hdac4
571	Ndufa10	1.54694	10.3711	11.0005	1165	2326	67273	#FFA07A,black	Ndufa10	chr1	92439719	92473758	1209	-	NM_024197	P24149	protein_coding	2900053E13Rik	NADH dehydrogenase (ubiquinone) 1 alpha subcomplex 10	Ndufa10
572	Olfr1416	1	0	0	0	0	259040		Olfr1416	chr1	92479681	92480619	939	-	NM_147038	P15957	protein_coding	MOR103-3	olfactory receptor 1416	Olfr1416
573	Olfr1415	1	0	0	0	0	258228		Olfr1415	chr1	92490818	92491753	936	-	NM_001011525	P3739	protein_coding	MOR103-12	olfactory receptor 1415	Olfr1415
574	Olfr1414	1	0	0	0	0	259041		Olfr1414	chr1	92511048	92518515	1189	-	NM_147039	P7915	protein_coding	MOR103-2	olfactory receptor 1414	Olfr1414
575	Olfr1413	1	0	0	0	0	259039		Olfr1413	chr1	92573125	92574206	1082	+	NM_147037	P2230	protein_coding	MOR208-1	olfactory receptor 1413	Olfr1413
576	Olfr1412	1	0	0	0	0	258274		Olfr1412	chr1	92588332	92589297	966	+	NM_146277	P21284	protein_coding	MOR208-4	olfactory receptor 1412	Olfr1412
577	Olfr1411	1	0	0	0	0	258483		Olfr1411	chr1	92596521	92597492	972	+	NM_146490	P21115	protein_coding	MOR208-3	olfactory receptor 1411	Olfr1411
578	Olfr1410	1	0	0	0	0	258484		Olfr1410	chr1	92607839	92608807	969	+	NM_146491	P20076	protein_coding	MOR208-2	olfactory receptor 1410	Olfr1410
579	Olfr12	1	0	0	0	0	257890		Olfr12	chr1	92619881	92621001	1121	+	NM_206896	P5948	protein_coding	MOR208-5	olfactory receptor 12	Olfr12
580	Myeov2	1.0008	11.1781	11.1793	2039	2633	66915		Myeov2	chr1	92637145	92641985	780	-	NM_001163425	P23264	protein_coding	1110002M09Rik	myeloma overexpressed 2	Myeov2
581	Otos	1	0	0	0	0	260301		Otos	chr1	92644218	92648841	704	-	NM_153114	P17661	protein_coding	OTOSP	otospiralin	Otos
582	Gpc1	1.3453	10.9486	11.3766	1739	3019	14733	#FFE4c3,black	Gpc1	chr1	92831686	92860196	3552	+	NM_016696	P23419	protein_coding	AI462976	glypican 1	Gpc1
583	Ankmy1	1	0	0	0	0	241158		Ankmy1	chr1	92870129	92902906	3243	-	NM_172850	P10056	protein_coding	4930483I10Rik| ZMYND13	ankyrin repeat and MYND domain containing 1	Ankmy1
584	Dusp28	0.728827	7.54018	7.08383	163	153	67446	#E0FFFF,black	Dusp28	chr1	92906989	92908620	1491	+	NM_175118	P4055	protein_coding	0710001B24Rik| AV005521	dual specificity phosphatase 28	Dusp28
585	Rnpepl1	1.79172	8.13767	8.97901	247	572	108657	#FFA07A,black	Rnpepl1	chr1	92910825	92920585	3039	+	NM_181405	P10406	protein_coding	1110014H17Rik| AI894167	arginyl aminopeptidase (aminopeptidase B)-like 1	Rnpepl1
586	9430060I03Rik	0.202822	5.82102	3.51931	49	12	100037260	#00BFFF,black	9430060I03Rik	chr1	92933543	92950590	1672	-	NR_015525		lncRNA		RIKEN cDNA 9430060I03 gene	9430060I03Rik
587	Capn10	0.643197	7.24833	6.61166	133	110	23830	#B0E0E6,black	Capn10	chr1	92934408	92947948	2877	+	NM_011796	P14640	protein_coding	AW049679| Capn8| mKIAA1845	calpain 10	Capn10
588	Gpr35	0.436769	10.3623	9.16722	1158	652	64095	#87CEEB,black	Gpr35	chr1	92973119	92986391	4498	+	NM_001104529	P14598	protein_coding	KPG_007	G protein-coupled receptor 35	Gpr35
589	Aqp12	1	0	0	0	0	208760		Aqp12	chr1	93006334	93012269	1202	+	NM_001159658	P12512	protein_coding	AB084104| mAQP12	aquaporin 12	Aqp12
590	Kif1a	0.409434	6.42824	5.13994	75	39	16560	#87CEEB,black	Kif1a	chr1	93015455	93101874	8321	-	NM_001294149	P15205	protein_coding	ATSV| C630002N23Rik| Gm1626| Kns1	kinesin family member 1A	Kif1a
591	Agxt	1	0	0	0	0	11611		Agxt	chr1	93135240	93145421	1553	+	NM_001276710	P4259	protein_coding	AGT| Agt1| Agxt1| SPT	alanine-glyoxylate aminotransferase	Agxt
592	2310007B03Rik	1	0	0	0	0	71874		2310007B03Rik	chr1	93151355	93160948	2362	-	NM_001159940	P7114	protein_coding		RIKEN cDNA 2310007B03 gene	2310007B03Rik
593	Sned1	0.310292	1.6883	0	2	0	208777	#87CEEB,black	Sned1	chr1	93235897	93296448	4474	+	NM_172463	P16590	protein_coding	6720455I24Rik| AI197264| AI642697| D430044C15Rik| Snep| SST3	sushi, nidogen and EGF-like domains 1	Sned1
594	Mterf4	1.27904	7.36287	7.71793	144	238	69821	#FFE4c3,black	Mterf4	chr1	93299211	93305870	3315	-	NM_178051	P11616	protein_coding	1810059A23Rik| 4933412H03Rik| Mterfd2	mitochondrial transcription termination factor 4	Mterf4
595	Pask	0.65903	5.17731	4.57572	31	26	269224	#B0E0E6,black	Pask	chr1	93309437	93342788	5119	-	NM_080850	P14711	protein_coding	mKIAA0135	PAS domain containing serine/threonine kinase	Pask
596	Ppp1r7	1.21657	8.87351	9.15633	412	647	66385		Ppp1r7	chr1	93343645	93367618	3653	+	NM_023200	P7192	protein_coding	2310014J01Rik| SDS22	protein phosphatase 1, regulatory (inhibitor) subunit 7	Ppp1r7
597	Ano7	35.0596	0.121146	5.25289	0	42	404545	#FF0000,black	Ano7	chr1	93373896	93404304	5254	+	NM_001271884	P22026	protein_coding	Ngep| Ngep-L| Pcanap5| Tmem16g	anoctamin 7	Ano7
598	Hdlbp	1.19988	11.4755	11.7384	2506	3880	110611		Hdlbp	chr1	93405940	93478917	6469	-	NM_133808	P25884	protein_coding	1110005P14Rik| AA960365| AI118566| D1Ertd101e	high density lipoprotein (HDL) binding protein	Hdlbp
599	Sept2	0.974038	10.85	10.812	1624	2041	18000		Sept2	chr1	93478993	93509732	3369	+	NM_001159718	P20766	protein_coding	AW208991| mKIAA0158| Nedd-5| Nedd5	septin 2	Sept2
600	Farp2	1.51673	6.95103	7.552	108	212	227377	#FFA07A,black	Farp2	chr1	93512104	93621976	3912	+	NM_145519	P4039	protein_coding	AI465173| BC009153| D030026M03Rik| Fir| mKIAA0793	FERM, RhoGEF and pleckstrin domain protein 2	Farp2
601	Stk25	1.05574	8.16052	8.23877	251	342	59041		Stk25	chr1	93620751	93635727	3254	-	NM_021537	P22803	protein_coding	1500019J11Rik| AU018434| C86992| Ste20-like| Ysk1	serine/threonine kinase 25 (yeast)	Stk25
602	Bok	1.74655	8.05381	8.85832	233	526	51800	#FFA07A,black	Bok	chr1	93685694	93695762	1432	+	NM_016778	P4687	protein_coding	matador| mtd	BCL2-related ovarian killer	Bok
603	Thap4	1.81354	8.41716	9.27597	300	703	67026	#FFA07A,black	Thap4	chr1	93705391	93754838	2160	-	NM_025920	P16076	protein_coding	2010320B01Rik	THAP domain containing 4	Thap4
604	Atg4b	1.18877	9.33842	9.58788	569	873	66615		Atg4b	chr1	93755033	93789529	2964	+	NM_174874	P3438	protein_coding	2510009N07Rik| Apg4b| Atg4bl| Autl1| AW048066	autophagy related 4B, cysteine peptidase	Atg4b
605	Dtymk	1.32234	7.8975	8.30059	209	357	21915	#FFE4c3,black	Dtymk	chr1	93792576	93801934	1419	-	NM_001105667	P17701	protein_coding	AU044245| CDC8| D10Ertd203e| mtmk| Tmk| TMPK| TYPK	deoxythymidylate kinase	Dtymk
606	Ing5	0.754709	7.69057	7.28456	181	176	66262	#E0FFFF,black	Ing5	chr1	93803965	93822100	4538	+	NM_025454	P7627	protein_coding	1700001C14Rik| 1700027H23Rik| 1810018M11Rik| AI225768	inhibitor of growth family, member 5	Ing5
607	D2hgdh	1.44312	5.26791	5.7971	33	62	98314	#FFE4c3,black	D2hgdh	chr1	93825240	93852174	3058	+	NM_178882	P4145	protein_coding	AA408776| AA408778| AI325464	D-2-hydroxyglutarate dehydrogenase	D2hgdh
608	Gal3st2	1	0	0	0	0	381334		Gal3st2	chr1	93861344	93876494	2846	+	NM_199366	P4494	protein_coding	Gm988| GP3ST	galactose-3-O-sulfotransferase 2	Gal3st2
609	Gm9994	1	0	0	0	0	100041596		Gm9994	chr1	93918437	93941239	1185	+	NM_001205249	P2712	protein_coding	ENSMUSG00000056307| Gal3ST-2| Gal3st2	predicted gene 9994	Gm9994
610	Gm6086	0.0749063	3.73877	0	11	0	619597	#1E90FF,black	Gm6086	chr1	93990509	94011539	4059	+	NM_001039219	P4746	protein_coding	EG619597| Gm219	predicted gene 6086	Gm6086
611	Neu4	1	0	0	0	0	241159		Neu4	chr1	94020493	94028330	4507	+	NM_173772	P1957	protein_coding	9330166I04	sialidase 4	Neu4
612	Pdcd1	0.917035	7.04036	6.91541	115	136	18566		Pdcd1	chr1	94038305	94052553	1930	-	NM_008798	P16929	protein_coding	Ly101| PD-1| Pdc1	programmed cell death 1	Pdcd1
613	4930440C22Rik	1	0	0	0	0	74689		4930440C22Rik	chr1	94797442	94802472	1565	+	NR_040473		lncRNA		RIKEN cDNA 4930440C22 gene	4930440C22Rik
614	Fam174a	0.596236	9.29718	8.55113	553	425	67698	#B0E0E6,black	Fam174a	chr1	95313628	95335284	2107	+	NM_026321	P10940	protein_coding	2310044D20Rik| Fam174| Naa6| Tmem157	family with sequence similarity 174, member A	Fam174a
615	St8sia4	0.26465	9.27337	7.35553	544	185	20452	#87CEEB,black	St8sia4	chr1	95587682	95667594	5971	-	NM_009183	P21248	protein_coding	PST| PST-1| SIAT8-D| Siat8d| ST8SiaIV	ST8 alpha-N-acetyl-neuraminide alpha-2,8-sialyltransferase 4	St8sia4
616	4930598F16Rik	1	0	0	0	0	75381		4930598F16Rik	chr1	95701184	95716518	761	-	NR_040479		lncRNA		RIKEN cDNA 4930598F16 gene	4930598F16Rik
617	1700063A18Rik	1	0	0	0	0	73454		1700063A18Rik	chr1	95990659	96021758	356	-	NR_040467		lncRNA		RIKEN cDNA 1700063A18 gene	1700063A18Rik
618	4930533P14Rik	1	0	0	0	0	75159		4930533P14Rik	chr1	96612057	96662573	583	-	NR_040478		lncRNA		RIKEN cDNA 4930533P14 gene	4930533P14Rik
619	Slco4c1	1	0	0	0	0	227394		Slco4c1	chr1	96818784	96872171	2394	-	NM_172658	P26604	protein_coding	9530051F04| C330017E21Rik| OATP-H| OATP-M1| oatp-R| OATP4C1| OATPX| PRO2176| SLC21A20	solute carrier organic anion transporter family, member 4C1	Slco4c1
620	Panct2	1	0	0	0	0	329217		Panct2	chr1	96871126	96881234	3917	+	NR_131964		lncRNA	9530060I07| EG329217| Gm5101	pluripotency-associated noncoding transcript 2	Panct2
621	Slco6b1	1	0	0	0	0	67854		Slco6b1	chr1	96906176	96997560	2475	-	NR_120500		lncRNA	1700022M03Rik	solute carrier organic anion transporter family, member 6b1	Slco6b1
622	Slco6c1	1	0	0	0	0	74441		Slco6c1	chr1	97059449	97128303	2433	-	NM_028942	P13774	protein_coding	4933404A18Rik| C79179	solute carrier organic anion transporter family, member 6c1	Slco6c1
623	D1Ertd622e	0.715178	9.82744	9.34382	799	737	52392	#E0FFFF,black	D1Ertd622e	chr1	97643902	97662018	2738	-	NM_133825	P23708	protein_coding	AI987691| AW047450	DNA segment, Chr 1, ERATO Doi 622, expressed	D1Ertd622e
624	Ppip5k2	0.934655	9.5212	9.42371	646	779	227399		Ppip5k2	chr1	97706043	97770092	5568	-	NM_173760	P26286	protein_coding	AW555814| Cfap160| D330021B20| Hisppd1| mKIAA0433| Vip2	diphosphoinositol pentakisphosphate kinase 2	Ppip5k2
625	Gin1	0.902943	5.82428	5.67699	49	57	252876		Gin1	chr1	97770179	97792971	2041	+	NM_026250	P26660	protein_coding	4930429M06Rik| 8430411H10Rik| Gin-1| Zh2c2	gypsy retrotransposon integrase 1	Gin1
626	Pam	2.41823	10.2445	11.5184	1067	3331	18484	#FF6347,black	Pam	chr1	97821094	98095632	4103	-	NM_013626	P17683	protein_coding	PHM	peptidylglycine alpha-amidating monooxygenase	Pam
627	B230216N24Rik	6.8177	1.15571	3.92499	1	16	78603	#FF4500,black	B230216N24Rik	chr1	98031123	98047793	1178	-	NR_037993		lncRNA		RIKEN cDNA B230216N24 gene	B230216N24Rik
628	1810006J02Rik	1	0	0	0	0	69030		1810006J02Rik	chr1	98131467	98144655	1687	+	NR_040439		lncRNA		RIKEN cDNA 1810006J02 gene	1810006J02Rik
629	Slco6d1	1	0	0	0	0	70866		Slco6d1	chr1	98421124	98509380	2328	+	NM_001164233	P12437	protein_coding	4921511I05Rik	solute carrier organic anion transporter family, member 6d1	Slco6d1
630	Cntnap5b	1	0	0	0	0	241175		Cntnap5b	chr1	99772765	100485942	5120	+	NM_172851	P24210	protein_coding	C230078M14Rik| Caspr5-2	contactin associated protein-like 5B	Cntnap5b
631	Gm20268	1	0	0	0	0	100504525		Gm20268	chr1	101155768	101175202	886	+	NR_037989		lncRNA		predicted gene, 20268	Gm20268
632	Cdh20	1	0	0	0	0	23836		Cdh20	chr1	104768819	104995481	3722	+	NM_011800	P7984	protein_coding	Cdh7	cadherin 20	Cdh20
633	Rnf152	0.094292	4.25008	0.843357	16	1	320311	#1E90FF,black	Rnf152	chr1	105276917	105356710	8529	-	NM_001160368	P23466	protein_coding	A930029B02Rik	ring finger protein 152	Rnf152
634	Pign	0.928433	8.67523	8.5681	359	430	27392		Pign	chr1	105518422	105663676	6777	-	NM_013784	P12509	protein_coding	Gm20308| PIG-N	phosphatidylinositol glycan anchor biosynthesis, class N	Pign
635	2310035C23Rik	1.61636	7.35306	8.04581	143	299	227446	#FFA07A,black	2310035C23Rik	chr1	105663861	105755131	5406	+	NM_173187	P25258	protein_coding	6430401N10| Kiaa1468| mKIAA1468	RIKEN cDNA 2310035C23 gene	2310035C23Rik
636	Tnfrsf11a	0.502561	9.0475	8.05487	465	301	21934	#B0E0E6,black	Tnfrsf11a	chr1	105780723	105847981	5022	+	NM_009399	P8127	protein_coding	Ly109| mRANK| ODFR| OFE| Rank| TRANCE-R	tumor necrosis factor receptor superfamily, member 11a, NFKB activator	Tnfrsf11a
637	Zcchc2	0.449779	10.7121	9.55941	1476	856	227449	#87CEEB,black	Zcchc2	chr1	105990406	106034079	5801	+	NM_001122676	P10826	protein_coding	9930114B20Rik| AW212015	zinc finger, CCHC domain containing 2	Zcchc2
638	Gm20753	0.064046	3.96475	0	13	0	626049	#1E90FF,black	Gm20753	chr1	106152625	106171524	545	-	NR_040630		lncRNA		predicted gene, 20753	Gm20753
639	Phlpp1	0.474281	7.81192	6.73573	197	120	98432	#87CEEB,black	Phlpp1	chr1	106171869	106394245	6104	+	NM_133821	P14290	protein_coding	AI836256| mKIAA0606| Phlpp| Plekhe1| SCOP	PH domain and leucine rich repeat protein phosphatase 1	Phlpp1
640	Bcl2	1.2148	8.92162	9.20233	426	668	12043		Bcl2	chr1	106538178	106714290	9724	-	NM_009741	P13194	protein_coding	AW986256| Bcl-2| C430015F12Rik| D630044D05Rik| D830018M01Rik	B cell leukemia/lymphoma 2	Bcl2
641	Kdsr	1.10887	9.38326	9.53235	587	840	70750		Kdsr	chr1	106720410	106759742	5582	-	NM_027534	P14210	protein_coding	6330410P18Rik| 9430079B08Rik| Fvt1	3-ketodihydrosphingosine reductase	Kdsr
642	Vps4b	0.652366	12.2775	11.6613	4370	3678	20479	#B0E0E6,black	Vps4b	chr1	106770788	106796725	3272	-	NM_009190	P18388	protein_coding	8030489C12Rik| Skd1	vacuolar protein sorting 4B	Vps4b
643	Serpinb5	1	0	0	0	0	20724		Serpinb5	chr1	106861180	106883348	2565	+	NM_009257	P20602	protein_coding	1110036M19Rik| AI462524| AI646751| Maspin| ovalbumin| PI-5| Spi7	serine (or cysteine) peptidase inhibitor, clade B, member 5	Serpinb5
644	Serpinb12	2.72589	0.0329627	1.47969	0	2	71869	#FF6347,black	Serpinb12	chr1	106934449	106957078	1733	+	NM_027971	P11514	protein_coding	2300003F07Rik| 4833409F13Rik	serine (or cysteine) peptidase inhibitor, clade B (ovalbumin), member 12	Serpinb12
645	Serpinb13	1	0	0	0	0	241196		Serpinb13	chr1	106980984	107001195	1607	+	NM_172852	P8981	protein_coding	5430417G24| headpin| HUR7| HURPIN| PI13	serine (or cysteine) peptidase inhibitor, clade B (ovalbumin), member 13	Serpinb13
646	Serpinb3a	1	0	0	0	0	20248		Serpinb3a	chr1	107045587	107052303	1629	-	NM_009126	P17770	protein_coding	1110001H02Rik| 1110013A16Rik| Scca2| Serpinb4| Sqn5	serine (or cysteine) peptidase inhibitor, clade B (ovalbumin), member 3A	Serpinb3a
647	Serpinb3d	1	0	0	0	0	394252		Serpinb3d	chr1	107078193	107083480	1164	-	NM_201376	P9706	protein_coding	Serpinb3l1	serine (or cysteine) peptidase inhibitor, clade B (ovalbumin), member 3D	Serpinb3d
648	Serpinb3b	1	0	0	0	0	383548		Serpinb3b	chr1	107153961	107161114	1632	-	NM_198680	P14712	protein_coding	Scca2-rs| Scca2-rs1	serine (or cysteine) peptidase inhibitor, clade B (ovalbumin), member 3B	Serpinb3b
649	Serpinb3c	1	0	0	0	0	381286		Serpinb3c	chr1	107271201	107278371	1659	-	NM_201363	P11359	protein_coding	1110001H02Rik| 1110013A16Rik| Scca2| Serpinb4	serine (or cysteine) peptidase inhibitor, clade B, member 3C	Serpinb3c
650	Serpinb11	1	0	0	0	0	66957		Serpinb11	chr1	107362314	107380475	1699	+	NM_025867	P14788	protein_coding	2310046M08Rik| AU015399	serine (or cysteine) peptidase inhibitor, clade B (ovalbumin), member 11	Serpinb11
651	Serpinb7	1	0	0	0	0	116872		Serpinb7	chr1	107422689	107452689	1887	+	NM_027548	P16992	protein_coding	4631416M05Rik| megsin| ovalbumin	serine (or cysteine) peptidase inhibitor, clade B, member 7	Serpinb7
652	Serpinb2	0.276562	8.67081	6.81648	358	127	18788	#87CEEB,black	Serpinb2	chr1	107511423	107525600	2047	+	NM_001174170	P23352	protein_coding	ovalbumin| PAI-2| Planh2	serine (or cysteine) peptidase inhibitor, clade B, member 2	Serpinb2
653	Serpinb10	0.480401	7.89689	6.8392	209	129	241197	#87CEEB,black	Serpinb10	chr1	107529003	107549271	3490	+	NM_198028	P18569	protein_coding	9830131G07| BB233602| Serpinb10-ps	serine (or cysteine) peptidase inhibitor, clade B (ovalbumin), member 10	Serpinb10
654	Serpinb8	0.449819	9.18333	8.03075	511	296	20725	#87CEEB,black	Serpinb8	chr1	107590006	107608978	3075	+	NM_011459	P10312	protein_coding	CAP-2| CAP2| NK10| ovalbumin| Spi8	serine (or cysteine) peptidase inhibitor, clade B, member 8	Serpinb8
655	D830032E09Rik	1	0	0	0	0	319596		D830032E09Rik	chr1	107917259	107950947	2219	+	NR_102306		lncRNA		RIKEN cDNA D830032E09 gene	D830032E09Rik
656	Cdh7	1	0	0	0	0	241201		Cdh7	chr1	109983737	110139001	3353	+	NM_172853	P14333	protein_coding	9330156F07Rik| CDH7L1	cadherin 7, type 2	Cdh7
657	Cdh19	1	0	0	0	0	227485		Cdh19	chr1	110889195	110977372	3054	-	NM_001081386	P22218	protein_coding		cadherin 19, type 2	Cdh19
658	Dsel	2.72589	0.0329627	1.47969	0	2	319901	#FF6347,black	Dsel	chr1	111858702	111864918	5763	-	NM_001081316	P21817	protein_coding	9330132E09Rik| DS-epi2	dermatan sulfate epimerase-like	Dsel
659	Cntnap5a	1	0	0	0	0	636808		Cntnap5a	chr1	115685137	116580674	3915	+	NM_001077425	P26401	protein_coding	Caspr5-1| EG636808	contactin associated protein-like 5A	Cntnap5a
660	Tsn	2.25063	11.3816	12.552	2348	6820	22099	#FF6347,black	Tsn	chr1	118298518	118311132	3039	-	NM_011650	P10675	protein_coding	2610034C24Rik| AU040286| C3PO| TB-RBP	translin	Tsn
661	Nifk	1.82285	9.95852	10.8247	875	2059	67949	#FFA07A,black	Nifk	chr1	118321843	118333831	1894	+	NM_026472	P6203	protein_coding	AI852665| C130020J04Rik| Mki67ip	nucleolar protein interacting with the FHA domain of MKI67	Nifk
662	Clasp1	0.799306	8.03478	7.7116	230	237	76707	#E0FFFF,black	Clasp1	chr1	118389058	118609462	7875	+	NM_029709	P26491	protein_coding	1700030C23Rik| 5730583A19Rik| B130045P17Rik| CLASP1alpha	CLIP associating protein 1	Clasp1
663	2900060B14Rik	0.81165	8.19993	7.89886	258	270	68204		2900060B14Rik	chr1	118458669	118459265	597	-	NR_027901		lncRNA		RIKEN cDNA 2900060B14 gene	2900060B14Rik
664	Tfcp2l1	15.8143	0.102013	4.08517	0	18	81879	#FF0000,black	Tfcp2l1	chr1	118627945	118685168	9270	+	NM_023755	P1125	protein_coding	1810030F05Rik| 4932442M07Rik| AA575098| Cp2l1| Crtr-1| D930018N21Rik| LBP-9| Tcfcp2l1	transcription factor CP2-like 1	Tfcp2l1
665	Gli2	1	0	0	0	0	14633		Gli2	chr1	118834061	119053619	6708	-	NM_001081125	P612	protein_coding		GLI-Kruppel family member GLI2	Gli2
666	Inhbb	1.97102	3.1723	4.15124	7	19	16324	#FFA07A,black	Inhbb	chr1	119415465	119422248	4255	-	NM_008381	P21414	protein_coding		inhibin beta-B	Inhbb
667	Ralb	0.664691	11.4505	10.8613	2463	2112	64143	#B0E0E6,black	Ralb	chr1	119470305	119504782	2277	-	NM_022327	P15110	protein_coding	5730472O18Rik	v-ral simian leukemia viral oncogene B	Ralb
668	Tmem185b	0.386726	9.90461	8.53399	843	420	226351	#87CEEB,black	Tmem185b	chr1	119526154	119528983	2830	+	NM_146103	P965	protein_coding	2500001K11Rik	transmembrane protein 185B	Tmem185b
669	3830432H09Rik	1	0	0	0	0	320069		3830432H09Rik	chr1	119529480	119536165	2414	-	NR_126486		lncRNA		RIKEN cDNA 3830432H09 gene	3830432H09Rik
670	Epb4.1l5	1.94444	5.42954	6.38889	37	94		#FFA07A,black	Epb4.1l5	chr1	119545033	119649000	7746	-	NM_145506	P12536
671	Ptpn4	0.693777	4.25949	3.73204	16	14	19258	#E0FFFF,black	Ptpn4	chr1	119658093	119837071	4706	-	NM_019933	P19629	protein_coding	hPTP-MEG| Ptn4| PTPMEG| TEP| TEP/mPTPMEG	protein tyrosine phosphatase, non-receptor type 4	Ptpn4
672	Tmem177	1.59189	6.50447	7.17522	79	163	66343	#FFA07A,black	Tmem177	chr1	119907899	119913168	3292	-	NM_175106	P18598	protein_coding	2300008B03Rik	transmembrane protein 177	Tmem177
673	Cfap221	1	0	0	0	0	226356		Cfap221	chr1	119923519	119995210	2511	-	NM_001115074	P11725	protein_coding	Gm101| Pcdp1	cilia and flagella associated protein 221	Cfap221
674	Sctr	1	0	0	0	0	319229		Sctr	chr1	120006980	120063532	1922	+	NM_001012322	P3876	protein_coding	6530402O03Rik	secretin receptor	Sctr
675	Tmem37	0.780005	7.76781	7.40937	191	192	170706	#E0FFFF,black	Tmem37	chr1	120067377	120073780	1017	-	NM_019432	P6492	protein_coding	AI173373| AW540203| Pr| Pr1	transmembrane protein 37	Tmem37
676	Dbi	1.15799	12.7746	12.9863	6168	9216	13167		Dbi	chr1	120113280	120121096	745	-	NM_007830	P11107	protein_coding	ACBD1| Acbp| endozepine| EP	diazepam binding inhibitor	Dbi
677	3110009E18Rik	0.117388	5.49659	2.40595	39	5	73103	#1E90FF,black	3110009E18Rik	chr1	120121187	120188189	496	+	NM_028439	P22310	protein_coding		RIKEN cDNA 3110009E18 gene	3110009E18Rik
678	Steap3	0.746888	7.49549	7.07446	158	152	68428	#E0FFFF,black	Steap3	chr1	120226416	120271082	3177	-	NM_133186	P18105	protein_coding	1010001D01Rik| pHyde| Tsap6	STEAP family member 3	Steap3
679	C1ql2	1	0	0	0	0	226359		C1ql2	chr1	120340582	120343174	2000	+	NM_207233	P15801	protein_coding	BC040774| CTRP10	complement component 1, q subcomponent-like 2	C1ql2
680	Marco	0.657548	4.81935	4.21452	24	20	17167	#B0E0E6,black	Marco	chr1	120474538	120505084	1985	-	NM_010766	P2607	protein_coding	AI323439| Ly112| Scara2	macrophage receptor with collagenous structure	Marco
681	En1	3.57351	0.0440068	1.88135	0	3	13798	#FF6347,black	En1	chr1	120602487	120607991	2554	+	NM_010133	P24148	protein_coding	En-1| Mo-en.1	engrailed 1	En1
682	Celrr	1	0	0	0	0	98452		Celrr	chr1	121087405	121120975	1580	+	NR_038008		lncRNA	AI848258| B230209K01Rik| Celr| Gm818	cerebellum expressed regulatory RNA	Celrr
683	Insig2	1.19719	9.65735	9.91701	710	1097	72999		Insig2	chr1	121304353	121332589	2886	-	NM_001271531	P25127	protein_coding	2900053I11Rik| C730043J18Rik| Insig-2	insulin induced gene 2	Insig2
684	Ccdc93	0.756901	8.73407	8.33225	374	365	70829	#E0FFFF,black	Ccdc93	chr1	121431067	121506460	7304	+	NM_029955	P19245	protein_coding	4633402D15Rik| 9230102M16Rik	coiled-coil domain containing 93	Ccdc93
685	Htr5b	1	0	0	0	0	15564		Htr5b	chr1	121509773	121528465	2004	-	NM_010483	P18705	protein_coding	5-Ht5b	5-hydroxytryptamine (serotonin) receptor 5B	Htr5b
686	Ddx18	1.80339	9.45749	10.3082	618	1439	66942	#FFA07A,black	Ddx18	chr1	121553835	121567980	2249	-	NM_025860	P18490	protein_coding	2310005B10Rik	DEAD (Asp-Glu-Ala-Asp) box polypeptide 18	Ddx18
687	Dpp10	1	0	0	0	0	269109		Dpp10	chr1	123332138	124045559	4630	-	NM_199021	P4176	protein_coding	6430601K09Rik| DPP X| Dprp3	dipeptidylpeptidase 10	Dpp10
688	Actr3	0.492576	12.9815	11.9599	7119	4524	74117	#87CEEB,black	Actr3	chr1	125392905	125435727	2629	-	NM_001205385	P12432	protein_coding	1200003A09Rik| Arp3	ARP3 actin-related protein 3	Actr3
689	Slc35f5	0.497423	8.76062	7.75317	381	244	74150	#87CEEB,black	Slc35f5	chr1	125561016	125595684	2597	+	NM_028787	P18475	protein_coding	1300003P13Rik| AI646727	solute carrier family 35, member F5	Slc35f5
690	Gpr39	32.6591	0.119832	5.14925	0	39	71111	#FF0000,black	Gpr39	chr1	125676996	125873861	2689	+	NM_027677	P24870	protein_coding	4933415E13Rik	G protein-coupled receptor 39	Gpr39
691	Lypd1	1	0	0	0	0	72585		Lypd1	chr1	125872042	125912214	2044	-	NM_145100	P4704	protein_coding	2700050C12Rik| AI853408| C530008O16Rik| Lynx2| Lypdc1	Ly6/Plaur domain containing 1	Lypd1
692	Nckap5	1	0	0	0	0	210356		Nckap5	chr1	125913636	126830632	7593	-	NM_176957	P12535	protein_coding	8430408F21| D130011D22Rik| E030049G20Rik| Erih1| Erih2| Gm1548| Nap5	NCK-associated protein 5	Nckap5
693	Mgat5	0.218912	3.61567	1.42409	10	2	107895	#00BFFF,black	Mgat5	chr1	127204986	127482972	3104	+	NM_145128	P10640	protein_coding	4930471A21Rik| 5330407H02Rik| AI480971| GlcNAc-TV	mannoside acetylglucosaminyltransferase 5	Mgat5
694	Tmem163	1.10528	1.71801	1.86242	2	3	72160		Tmem163	chr1	127490342	127678021	2517	-	NM_028135	P10797	protein_coding	2610024A01Rik| SV31	transmembrane protein 163	Tmem163
695	Acmsd	0.0329444	4.92382	0	26	0	266645	#1E90FF,black	Acmsd	chr1	127729413	127767564	2303	+	NM_001033041	P4506	protein_coding		amino carboxymuconate semialdehyde decarboxylase	Acmsd
696	2900009J06Rik	0.25035	4.62929	2.63131	21	6	100502745	#87CEEB,black	2900009J06Rik	chr1	127753617	127774054	464	-	NR_045298		lncRNA		RIKEN cDNA 2900009J06 gene	2900009J06Rik
697	Ccnt2	0.899657	9.43859	9.28603	610	708	72949		Ccnt2	chr1	127774164	127804837	3514	+	NM_028399	P3301	protein_coding	2900041I18Rik| C81304| CycT2| CycT2a| CycT2b	cyclin T2	Ccnt2
698	Map3k19	1	0	0	0	0	22625		Map3k19	chr1	127815271	127840290	3936	-	NM_011737	P8880	protein_coding	Ysk4	mitogen-activated protein kinase kinase kinase 19	Map3k19
699	Rab3gap1	1.30434	9.99427	10.3776	897	1510	226407	#FFE4c3,black	Rab3gap1	chr1	127868773	127943876	4251	+	NM_178690	P9196	protein_coding	1700003B17Rik| 4732493F09Rik| AL117896| p130| Rab3gap	RAB3 GTPase activating protein subunit 1	Rab3gap1
700	Zranb3	0.431038	6.38975	5.17563	73	40	226409	#87CEEB,black	Zranb3	chr1	127954179	128103047	4304	-	NM_001285945	P1201	protein_coding	4933425L19Rik| AH2| AI316834| C730006D09	zinc finger, RAN-binding domain containing 3	Zranb3
701	R3hdm1	0.874594	8.67521	8.48189	359	405	226412		R3hdm1	chr1	128103306	128237735	4812	+	NM_181750	P10804	protein_coding	R3hdm	R3H domain containing 1	R3hdm1
702	Ubxn4	1.0812	11.0922	11.2048	1921	2680	67812		Ubxn4	chr1	128244181	128279377	4093	+	NM_026390	P8865	protein_coding	1300013G12Rik| mKIAA0242| Ubxd2	UBX domain protein 4	Ubxn4
703	Lct	1.8656	0.0188451	0.918484	0	1	226413	#FFA07A,black	Lct	chr1	128284764	128328318	6166	-	NM_001081078	P20346	protein_coding	Gm100| LAC| LPH| Lphl	lactase	Lct
704	Mcm6	1.56409	9.99911	10.6444	900	1817	17219	#FFA07A,black	Mcm6	chr1	128331591	128359656	2901	-	NM_008567	P833	protein_coding	ASP-l1| D1Wsu22e| Mcmd6	minichromosome maintenance complex component 6	Mcm6
705	Dars	1.62363	8.63888	9.3381	350	734	226414	#FFA07A,black	Dars	chr1	128363707	128417416	2509	-	NM_177445	P24733	protein_coding	5730439G15Rik	aspartyl-tRNA synthetase	Dars
706	Cxcr4	0.461246	12.8864	11.77	6665	3966	12767	#87CEEB,black	Cxcr4	chr1	128588199	128592299	1814	-	NM_009911	P12599	protein_coding	b2b220Clo| CD184| Cmkar4| LESTR| PB-CKR| PBSF/SDF-1| Sdf1r	chemokine (C-X-C motif) receptor 4	Cxcr4
707	Thsd7b	1	0	0	0	0	210417		Thsd7b	chr1	129273304	130219278	6253	+	NM_172485	P7665	protein_coding	1700074E13Rik| B930082A18| D130067I03Rik	thrombospondin, type I, domain containing 7B	Thsd7b
708	Cd55b	1.8656	0.0188451	0.918484	0	1	13137	#FFA07A,black	Cd55b	chr1	130388528	130422999	1324	-	NM_007827	P15518	protein_coding	AI323748| Daf| Daf-TM| Daf2| TM-DAF	CD55 molecule, decay accelerating factor for complement B	Cd55b
709	Cd55	6.89298	0.0717712	2.8569	0	7	13136	#FF4500,black	Cd55	chr1	130439030	130462740	2526	-	NM_010016	P2737	protein_coding	Daf| Daf-GPI| Daf1| GPI-DAF	CD55 molecule, decay accelerating factor for complement	Cd55
710	Zp3r	1	0	0	0	0	22789		Zp3r	chr1	130576706	130629606	2034	-	NM_009581	P8067	protein_coding	AV264399| SP56	zona pellucida 3 receptor	Zp3r
711	C4bp	1	0	0	0	0	12269		C4bp	chr1	130635921	130661618	1883	-	NM_007576	P7262	protein_coding	AI195242| C4bpa	complement component 4 binding protein	C4bp
712	C4bp-ps1	1	0	0	0	0	12270		C4bp-ps1	chr1	130670202	130681571	754	-	NR_028304		misc_RNA	C4bpb	complement component 4 binding protein, pseudogene 1	C4bp-ps1
713	Pfkfb2	0.53068	5.7334	4.81931	46	31	18640	#B0E0E6,black	Pfkfb2	chr1	130689043	130729253	10690	-	NR_027859		protein_coding	4930568D07Rik	6-phosphofructo-2-kinase/fructose-2,6-biphosphatase 2	Pfkfb2
714	Yod1	2.15871	5.13559	6.24576	30	85	226418	#FF6347,black	Yod1	chr1	130717327	130722057	3827	+	NM_178691	P22022	protein_coding	6330564D18Rik| 9930028C20Rik| Hshin7	YOD1 deubiquitinase	Yod1
715	AA986860	0.496657	4.41917	3.4095	18	11	212439	#87CEEB,black	AA986860	chr1	130731976	130744622	2909	+	NM_177604	P24924	protein_coding	E030025M07| Sarg	expressed sequence AA986860	AA986860
716	Fcamr	1	0	0	0	0	64435		Fcamr	chr1	130800902	130814740	1969	+	NM_144960	P24152	protein_coding		Fc receptor, IgA, IgM, high affinity	Fcamr
717	Pigr	1	0	0	0	0	18703		Pigr	chr1	130826684	130852249	3849	+	NM_011082	P1577	protein_coding		polymeric immunoglobulin receptor	Pigr
718	Fcmr	1.41657	2.15155	2.65395	3	6	69169	#FFE4c3,black	Fcmr	chr1	130865777	130880790	1491	+	NM_026976	P19735	protein_coding	1810037B05Rik| Faim3| FcmuR| Toso	Fc fragment of IgM receptor	Fcmr
719	Il24	0.636107	3.48503	2.83237	9	7	93672	#B0E0E6,black	Il24	chr1	130882074	130887411	1116	-	NM_053095	P18139	protein_coding	FISP| Mda-7| Mda7| St16	interleukin 24	Il24
720	Il20	1	0	0	0	0	58181		Il20	chr1	130907192	130911296	824	-	NM_021380	P608	protein_coding	Zcyto10	interleukin 20	Il20
721	Il19	1.19983	2.74527	3.00811	5	8	329244		Il19	chr1	130932656	130939241	1023	-	NM_001009940	P21422	protein_coding		interleukin 19	Il19
722	Il10	0.25618	10.3622	8.39746	1158	382	16153	#87CEEB,black	Il10	chr1	131019845	131024970	1306	+	NM_010548	P6921	protein_coding	CSIF| Il-10	interleukin 10	Il10
723	Mapkapk2	0.611323	13.3018	12.5918	8889	7011	17164	#B0E0E6,black	Mapkapk2	chr1	131053704	131097543	2567	-	NM_008551	P17171	protein_coding	AA960234| MAPKAP-K2| MK-2| MK2| Rps6kc1	MAP kinase-activated protein kinase 2	Mapkapk2
724	Dyrk3	0.682766	7.32192	6.77139	140	123	226419	#E0FFFF,black	Dyrk3	chr1	131128441	131138234	2072	-	NM_145508	P25921	protein_coding	BC006704	dual-specificity tyrosine-(Y)-phosphorylation regulated kinase 3	Dyrk3
725	Eif2d	0.865086	7.01518	6.8061	113	126	16865		Eif2d	chr1	131153207	131173471	2290	+	NM_010709	P3369	protein_coding	D1Ertd5e| Lgtn	eukaryotic translation initiation factor 2D	Eif2d
726	Rassf5	0.574941	11.0556	10.2571	1873	1389	54354	#B0E0E6,black	Rassf5	chr1	131176410	131245178	3405	-	NM_018750	P14762	protein_coding	1300019G20Rik| Maxp1| Nore1| Nore1A| Nore1B| Rapl	Ras association (RalGDS/AF-6) domain family member 5	Rassf5
727	Ikbke	0.404843	9.38305	8.07848	587	306	56489	#87CEEB,black	Ikbke	chr1	131254602	131279563	3203	-	NM_019777	P25173	protein_coding	AW558201| IKK-i| IKKepsilon| Ikki	inhibitor of kappaB kinase epsilon	Ikbke
728	Srgap2	0.853881	10.5169	10.289	1289	1420	14270		Srgap2	chr1	131285251	131527361	8040	-	NM_001081011	P25530	protein_coding	9930124L22Rik| AI448945| FBP2| Fnbp2| srGAP3	SLIT-ROBO Rho GTPase activating protein 2	Srgap2
729	Fam72a	1.74672	4.57154	5.37619	20	46	108900	#FFA07A,black	Fam72a	chr1	131527989	131539872	2105	+	NM_175382	P15116	protein_coding	2700049P18Rik| P17	family with sequence similarity 72, member A	Fam72a
730	Avpr1b	1	0	0	0	0	26361		Avpr1b	chr1	131599114	131612000	4148	+	NM_011924	P5538	protein_coding	AVPR3| V3/V1b| VIBR| VPR3	arginine vasopressin receptor 1B	Avpr1b
731	Ctse	0.0791069	6.2867	2.62665	68	6	13034	#1E90FF,black	Ctse	chr1	131638314	131675507	2120	+	NM_007799	P15906	protein_coding	A430072O03Rik| C920004C08Rik| CatE| CE	cathepsin E	Ctse
732	Rab7b	0.568883	11.7892	10.9754	3115	2286	226421	#B0E0E6,black	Rab7b	chr1	131688695	131713464	2523	+	NM_145509	P19862	protein_coding	5430435G22Rik	RAB7B, member RAS oncogene family	Rab7b
733	Slc26a9	1	0	0	0	0	320718		Slc26a9	chr1	131744022	131770405	3640	+	NM_177243	P13886	protein_coding	E030002L01Rik	solute carrier family 26, member 9	Slc26a9
734	Pm20d1	1	0	0	0	0	212933		Pm20d1	chr1	131797395	131818115	3540	+	NM_178079	P16669	protein_coding	4732466D17Rik| AI098026	peptidase M20 domain containing 1	Pm20d1
735	Slc41a1	0.761775	7.5225	7.12994	161	158	98396	#E0FFFF,black	Slc41a1	chr1	131828012	131848864	4661	+	NM_173865	P1874	protein_coding	AI573938| B230315F01Rik	solute carrier family 41, member 1	Slc41a1
736	Rab29	0.912831	8.70301	8.57143	366	431	226422		Rab29	chr1	131867277	131872889	1191	+	NM_144875	P14152	protein_coding	Rab7l1	RAB29, member RAS oncogene family	Rab29
737	Nucks1	1.8446	12.1964	13.0798	4131	9833	98415	#FFA07A,black	Nucks1	chr1	131910458	131936321	6243	+	NM_001145804	P21937	protein_coding	2700010L10Rik| 8430423A01Rik| AI647518| C78391| Nucks	nuclear casein kinase and cyclin-dependent kinase substrate 1	Nucks1
738	Slc45a3	1.14114	4.8788	5.06927	25	37	212980		Slc45a3	chr1	131962915	131982972	3486	+	NM_001177628	P9322	protein_coding	2210413P12Rik| AU023994| AU043764| IPCA-6| Pcanap6| PRST	solute carrier family 45, member 3	Slc45a3
739	Elk4	0.45321	5.96055	4.81881	54	31	13714	#87CEEB,black	Elk4	chr1	132007605	132025684	3671	+	NM_007923	P16663	protein_coding	2310011G17Rik| A130026I01Rik| BB162516| SAP-1| Sap1	ELK4, member of ETS oncogene family	Elk4
740	Mfsd4	0.724894	3.75261	3.28845	11	10		#E0FFFF,black	Mfsd4	chr1	132026621	132068062	4853	-	NM_172510	P25899
741	Cdk18	1.02149	4.8783	4.90897	25	33	18557		Cdk18	chr1	132113547	132139685	3046	-	NM_008795	P16300	protein_coding	AA682070| Ctk18| Pctk3	cyclin-dependent kinase 18	Cdk18
742	Lemd1	1	0	0	0	0	213409		Lemd1	chr1	132191436	132257382	983	+	NM_001033250	P14767	protein_coding	4930540I23Rik| 6430514M23Rik| AI428128| LEMP-1	LEM domain containing 1	Lemd1
743	Klhdc8a	4.41201	0.0529188	2.19436	0	4	213417	#FF4500,black	Klhdc8a	chr1	132298626	132307357	4269	+	NM_144810	P14431	protein_coding	A630065K24Rik	kelch domain containing 8A	Klhdc8a
744	Nuak2	0.510547	9.43374	8.46385	608	400	74137	#B0E0E6,black	Nuak2	chr1	132316125	132333488	3132	+	NM_028778	P15199	protein_coding	1200013B22Rik| mKIAA0537| Omphk2| Snark	NUAK family, SNF1-like kinase, 2	Nuak2
745	Tmcc2	1.76678	6.62572	7.44684	86	197	68875	#FFA07A,black	Tmcc2	chr1	132356315	132391281	3410	-	NM_178874	P5235	protein_coding	1110063G11Rik	transmembrane and coiled-coil domains 2	Tmcc2
746	Dstyk	0.828251	8.64685	8.37499	352	376	213452		Dstyk	chr1	132417453	132466959	6385	+	NM_172516	P25969	protein_coding	A930019K20Rik| C430014H23Rik| C820013G01| Ripk5	dual serine/threonine and tyrosine protein kinase	Dstyk
747	Rbbp5	0.926612	8.80912	8.69916	394	471	213464		Rbbp5	chr1	132477367	132505665	3632	+	NM_172517	P8133	protein_coding	4933411J24Rik| C330016J05	retinoblastoma binding protein 5	Rbbp5
748	Tmem81	21.4414	0.11051	4.53284	0	25	74626	#FF0000,black	Tmem81	chr1	132506230	132508639	1742	+	NM_029025	P16107	protein_coding	4930429O20Rik| AI465369	transmembrane protein 81	Tmem81
749	Cntn2	2.50233	2.756	4.07927	5	18	21367	#FF6347,black	Cntn2	chr1	132509425	132542940	9535	-	NM_177129	P23251	protein_coding	D130012K04Rik| TAG-1| Tax	contactin 2	Cntn2
750	Nfasc	1	0	0	0	0	269116		Nfasc	chr1	132564690	132741797	10379	-	NM_001160318	P21244	protein_coding	AA387016| D430023G06Rik| mKIAA0756| NF	neurofascin	Nfasc
751	Gm10538	1	0	0	0	0	100038653		Gm10538	chr1	132729353	132732826	1879	+	NR_045892		lncRNA	ENSMUSG00000073566	predicted gene 10538	Gm10538
752	Lrrn2	1	0	0	0	0	16980		Lrrn2	chr1	132880355	132940005	3346	+	NM_010732	P12476	protein_coding	5730406J09Rik| NLRR-2	leucine rich repeat protein 2, neuronal	Lrrn2
753	Mdm4	1.01816	9.0874	9.11337	478	628	17248		Mdm4	chr1	132986105	133030587	7322	-	NM_001302802	P22741	protein_coding	4933417N07Rik| AA414968| AL023055| AU018793| AU021806| C85810| Mdmx	transformed mouse 3T3 cell double minute 4	Mdm4
754	Pik3c2b	2.48246	1.13221	2.44399	1	5	240752	#FF6347,black	Pik3c2b	chr1	133046012	133108688	7929	+	NM_001099276	P11573	protein_coding	C330011J12Rik| Gm199| PI3K-C2beta| PI3KC2beta	phosphoinositide-3-kinase, class 2, beta polypeptide	Pik3c2b
755	Ppp1r15b	0.673711	12.1015	11.5317	3868	3362	108954	#E0FFFF,black	Ppp1r15b	chr1	133131166	133139800	5588	+	NM_133819	P2125	protein_coding	1810033K10Rik| AI606441| C530022L24Rik| CReP	protein phosphatase 1, regulatory (inhibitor) subunit 15b	Ppp1r15b
756	Plekha6	0.184213	5.26139	2.82084	33	7	240753	#00BFFF,black	Plekha6	chr1	133246097	133303435	7600	+	NM_182930	P5014	protein_coding	9530028L01Rik| AU042621| Pepp3	pleckstrin homology domain containing, family A member 6	Plekha6
757	Gm19461	1	0	0	0	0	100502933		Gm19461	chr1	133249852	133269808	3112	-	NR_037984		lncRNA		predicted gene, 19461	Gm19461
758	Golt1a	1	0	0	0	0	68338		Golt1a	chr1	133309823	133323026	1842	+	NM_026680	P9892	protein_coding	0610012C01Rik| Kiss1| metastatin	golgi transport 1A	Golt1a
759	Kiss1	1.8656	0.0188451	0.918484	0	1	280287	#FFA07A,black	Kiss1	chr1	133327212	133329722	496	+	NM_178260	P7259	protein_coding	kisspeptin| metastatin	KiSS-1 metastasis-suppressor	Kiss1
760	Ren2	1	0	0	0	0	19702		Ren2	chr1	133350566	133359432	1178	+	NM_031193	P13393	protein_coding	Ren| Ren-2| Ren-B| Rn-2| Rnr	renin 2 tandem duplication of Ren1	Ren2
761	Ren1	1	0	0	0	0	19701		Ren1	chr1	133350674	133360319	467	+	NM_031192	P166	protein_coding	D19352| Ren| Ren-1| Ren-A| Ren1c| Ren1d| Rn-1| Rnr	renin 1 structural	Ren1
762	Etnk2	1	0	0	0	0	214253		Etnk2	chr1	133363572	133380319	2280	+	NM_175443	P4910	protein_coding	4933417N20Rik| AI197444| EKI 2| Eki2| Tuc1	ethanolamine kinase 2	Etnk2
763	Sox13	1	0	0	0	0	20668		Sox13	chr1	133382300	133424212	3531	-	NM_011439	P2665	protein_coding	AA407916| AW259412| AW540933| Sox-13	SRY (sex determining region Y)-box 13	Sox13
764	Snrpe	1.62369	11.2613	11.9606	2160	4526	20643	#FFA07A,black	Snrpe	chr1	133603871	133610280	492	-	NM_009227	P3220	protein_coding	AL022645| C76690| SME	small nuclear ribonucleoprotein E	Snrpe
765	Zc3h11a	1.25475	11.5091	11.8365	2565	4153	70579	#FFE4c3,black	Zc3h11a	chr1	133619871	133661399	4468	-	NM_144530	P19509	protein_coding	1110003F06Rik| 5730454B08Rik| G630041M05Rik| mKIAA0663| Zc3hdc11a| Zc3hh11a	zinc finger CCCH type containing 11A	Zc3h11a
766	Zbed6	1.21932	10.7911	11.0772	1559	2453	667118		Zbed6	chr1	133655879	133660885	5007	-	NM_001166552	P12350	protein_coding	667118| Gm8466| MGR	zinc finger, BED type containing 6	Zbed6
767	Lax1	0.652936	2.46606	1.85107	4	3	240754	#B0E0E6,black	Lax1	chr1	133679029	133690108	2573	-	NM_001159649	P4995	protein_coding	A530029E09| E430019B13Rik	lymphocyte transmembrane adaptor 1	Lax1
768	Atp2b4	0.228746	8.72598	6.5978	372	109	381290	#00BFFF,black	Atp2b4	chr1	133702674	133753747	8292	-	NM_213616	P11553	protein_coding	Pmca4	ATPase, Ca++ transporting, plasma membrane 4	Atp2b4
769	Optc	1.8656	0.0188451	0.918484	0	1	269120	#FFA07A,black	Optc	chr1	133897194	133907999	2137	-	NM_001160420	P23807	protein_coding		opticin	Optc
770	Prelp	2.72589	0.0329627	1.47969	0	2	116847	#FF6347,black	Prelp	chr1	133910304	133921401	3602	-	NM_054077	P5375	protein_coding	7330409J17Rik| SLRR2A	proline arginine-rich end leucine-rich repeat	Prelp
771	Fmod	1	0	0	0	0	14264		Fmod	chr1	134037515	134048277	2859	+	NM_021355	P3688	protein_coding	AI131919| AU041740| SLRR2E	fibromodulin	Fmod
772	Btg2	0.328331	12.8413	11.2346	6460	2736	12227	#87CEEB,black	Btg2	chr1	134074865	134079155	3083	-	NM_007570	P18282	protein_coding	AA959598| APRO1| Pc3| TIS21	B cell translocation gene 2, anti-proliferative	Btg2
773	Chit1	1	0	0	0	0	71884		Chit1	chr1	134111242	134151540	2312	+	NM_027979	P24043	protein_coding	2300002L19Rik	chitinase 1 (chitotriosidase)	Chit1
774	Chil1	0.456861	10.5445	9.41432	1314	774	12654	#87CEEB,black	Chil1	chr1	134182404	134190031	1689	+	NM_007695	P18108	protein_coding	AW208766| Brp39| Chi3l1| Gp39	chitinase-like 1	Chil1
775	Mybph	0.113498	5.95843	2.81917	54	7	53311	#1E90FF,black	Mybph	chr1	134193448	134201232	1829	+	NM_016749	P15401	protein_coding	AI385643| MyBP-H	myosin binding protein H	Mybph
776	Adora1	0.084244	6.38804	2.81876	73	7	11539	#1E90FF,black	Adora1	chr1	134199215	134235457	5198	-	NM_001291930	P12362	protein_coding	A1-AR| A1AR| A1R| AA1R| AI848715| BB176431| Ri	adenosine A1 receptor	Adora1
777	Myog	1	0	0	0	0	17928		Myog	chr1	134290004	134292548	1480	+	NM_031189	P13765	protein_coding	bHLHc3| MYF4| myo	myogenin	Myog
778	Ppfia4	0.511932	8.84857	7.8826	405	267	68507	#B0E0E6,black	Ppfia4	chr1	134296783	134332928	6067	-	NM_001144855	P980	protein_coding	100042382| 1110008G13Rik| AI448359| AI852265| C81506| Gm3812	protein tyrosine phosphatase, receptor type, f polypeptide (PTPRF), interacting protein (liprin), alpha 4	Ppfia4
779	Tmem183a	1.43055	10.5225	11.0391	1294	2389	57439	#FFE4c3,black	Tmem183a	chr1	134346097	134361999	3166	-	NM_001042485	P23417	protein_coding	1300007B12Rik| 1700020N19Rik| Tmem183	transmembrane protein 183A	Tmem183a
780	4933406M09Rik	1	0	0	0	0	240755		4933406M09Rik	chr1	134385940	134390983	1770	+	NM_173771	P26106	protein_coding		RIKEN cDNA 4933406M09 gene	4933406M09Rik
781	Cyb5r1	2.15436	11.4529	12.5602	2467	6859	72017	#FF6347,black	Cyb5r1	chr1	134405990	134411738	1626	+	NM_028057	P26650	protein_coding	1500005G05Rik| B5R.1| C80155| Nqo3a2	cytochrome b5 reductase 1	Cyb5r1
782	Adipor1	0.716738	10.9911	10.5106	1791	1656	72674	#E0FFFF,black	Adipor1	chr1	134415378	134433350	3448	+	NM_028320	P6466	protein_coding	2810031L11Rik| ACDCR1| CGI-45| Paqr1	adiponectin receptor 1	Adipor1
783	Klhl12	1.74422	7.3631	8.16569	144	325	240756	#FFA07A,black	Klhl12	chr1	134455555	134490873	3196	+	NM_153128	P24280	protein_coding	C3ip1	kelch-like 12	Klhl12
784	Rabif	0.880354	7.40184	7.218	148	168	98710		Rabif	chr1	134494660	134507884	1959	+	NM_145510	P22995	protein_coding	AI842864| AW549708| E130318E12Rik| MSS4| RASGFR3	RAB interacting factor	Rabif
785	Mgat4e	1	0	0	0	0	71001		Mgat4e	chr1	134540941	134549682	1832	-	NM_001291015	P20765	protein_coding	4931440L10Rik	MGAT4 family, member E	Mgat4e
786	Kdm5b	0.725413	9.18345	8.72032	511	478	75605	#E0FFFF,black	Kdm5b	chr1	134560178	134632878	6300	+	NM_152895	P10890	protein_coding	2010009J12Rik| 2210016I17Rik| AW556288| D1Ertd202e| Jarid1b| mKIAA4034| PLU-1| Plu1| PUT1| Rb-Bp2| RBBP2H1A	lysine (K)-specific demethylase 5B	Kdm5b
787	Syt2	1	0	0	0	0	20980		Syt2	chr1	134646681	134749417	3386	+	NM_009307	P21020	protein_coding	IP4BP| mKIAA4194| R74640	synaptotagmin II	Syt2
788	Ppp1r12b	1	0	0	0	0	329251		Ppp1r12b	chr1	134765943	134955940	6202	-	NM_001081307	P12314	protein_coding	1810037O03Rik| 9530009M10Rik| AI132431| Mypt2	protein phosphatase 1, regulatory (inhibitor) subunit 12B	Ppp1r12b
789	Ube2t	0.629286	6.57358	5.90536	83	67	67196	#B0E0E6,black	Ube2t	chr1	134962565	134974179	956	+	NM_001278115	P26318	protein_coding	2700084L22Rik| C80607	ubiquitin-conjugating enzyme E2T	Ube2t
790	Lgr6	1	0	0	0	0	329252		Lgr6	chr1	134986353	135105276	3623	-	NM_001033409	P10625	protein_coding	A530037C04Rik| D830026M09	leucine-rich repeat-containing G protein-coupled receptor 6	Lgr6
791	Ptprv	0.71474	3.48627	3.00176	9	8	13924	#E0FFFF,black	Ptprv	chr1	135108498	135132575	6080	-	NM_007955	P5168	protein_coding	Esp| mOST-PTP| OST| OST-PTP	protein tyrosine phosphatase, receptor type, V	Ptprv
792	Ptpn7	1.20529	8.80921	9.07859	394	613	320139		Ptpn7	chr1	135132725	135145320	3264	+	NM_177081	P15079	protein_coding	BPTP-4| C920001D21Rik| HEPTP| LC-PTP| LPTP	protein tyrosine phosphatase, non-receptor type 7	Ptpn7
793	Arl8a	0.501712	10.8543	9.85927	1629	1054	68724	#B0E0E6,black	Arl8a	chr1	135146834	135156268	1702	+	NM_026823	P19483	protein_coding	1110033P22Rik| Arl10b| gie2	ADP-ribosylation factor-like 8A	Arl8a
794	Gpr37l1	1	0	0	0	0	171469		Gpr37l1	chr1	135160250	135167681	2253	-	NM_134438	P5457	protein_coding	AW047233| CAG-18| D0Kist8	G protein-coupled receptor 37-like 1	Gpr37l1
795	Elf3	0.275197	5.85023	3.98877	50	17	13710	#87CEEB,black	Elf3	chr1	135253574	135258472	1940	-	NM_001163131	P17117	protein_coding	ESE-1| ESX| jen	E74-like factor 3	Elf3
796	Rnpep	0.67031	11.5942	11.0171	2721	2353	215615	#E0FFFF,black	Rnpep	chr1	135262699	135284084	2301	-	NM_001159624	P13283	protein_coding		arginyl aminopeptidase (aminopeptidase B)	Rnpep
797	Timm17a	1.01896	9.813	9.84009	791	1040	21854		Timm17a	chr1	135301535	135313737	917	-	NM_011590	P9744	protein_coding	17kDa| mTim17a	translocase of inner mitochondrial membrane 17a	Timm17a
798	Lmod1	10.968	0.0898349	3.54506	0	12	93689	#FF0000,black	Lmod1	chr1	135324813	135368065	3942	+	NM_053106	P15855	protein_coding	9530015K06Rik| SM-Lmod	leiomodin 1 (smooth muscle)	Lmod1
799	Shisa4	19.0321	0.107363	4.35773	0	22	77552	#FF0000,black	Shisa4	chr1	135371456	135375063	1190	-	NM_175259	P20219	protein_coding	9330132O05Rik| mShisa4| Tmem58	shisa family member 4	Shisa4
800	Ipo9	1.85424	8.65527	9.5461	354	848	226432	#FFA07A,black	Ipo9	chr1	135382315	135430491	6236	-	NM_153774	P10039	protein_coding	0710008K06Rik| AI845704| C78347| Imp9| mKIAA1192| Ranbp9	importin 9	Ipo9
801	Nav1	1.58045	10.5091	11.1694	1282	2615	215690	#FFA07A,black	Nav1	chr1	135434580	135585355	12767	-	NM_173437	P9002	protein_coding	9530089B19| 9930003A20Rik| C230080M11Rik| mKIAA1151| Pomfil3| steerin-1| Unc53h1	neuron navigator 1	Nav1
802	Csrp1	2.11842	9.83659	10.9196	804	2199	13007	#FF6347,black	Csrp1	chr1	135729197	135752229	1770	+	NM_007791	P13	protein_coding	AA408841| AA959891| AW545626| CRP1| Csrp	cysteine and glycine-rich protein 1	Csrp1
803	Phlda3	1.80649	7.28121	8.13441	136	318	27280	#FFA07A,black	Phlda3	chr1	135766085	135769134	1467	+	NM_013750	P15049	protein_coding	Tih1	pleckstrin homology like domain, family A, member 3	Phlda3
804	Tnni1	6.89298	0.0717712	2.8569	0	7	21952	#FF4500,black	Tnni1	chr1	135799421	135810989	1114	+	NM_021467	P5913	protein_coding	2700018B22Rik| AI747285| ssTnI	troponin I, skeletal, slow 1	Tnni1
805	Lad1	1	0	0	0	0	16763		Lad1	chr1	135818598	135833341	2992	+	NM_133664	P7774	protein_coding		ladinin	Lad1
806	Tnnt2	2.72589	0.0329627	1.47969	0	2	21956	#FF6347,black	Tnnt2	chr1	135836334	135852261	1434	+	NM_011619	P21890	protein_coding	cTnT| Tnt	troponin T2, cardiac	Tnnt2
807	Pkp1	1.8656	0.0188451	0.918484	0	1	18772	#FFA07A,black	Pkp1	chr1	135871395	135919024	4486	-	NM_019645	P12703	protein_coding		plakophilin 1	Pkp1
808	Igfn1	1	0	0	0	0	226438		Igfn1	chr1	135953578	136006342	8996	-	NM_177642	P8912	protein_coding	9830123M21Rik	immunoglobulin-like and fibronectin type III domain containing 1	Igfn1
809	Tmem9	2.76287	6.798	8.26417	97	348	66241	#FF6347,black	Tmem9	chr1	136008219	136035030	1750	+	NM_001160145	P17921	protein_coding	1500015G18Rik| AW545782	transmembrane protein 9	Tmem9
810	Ascl5	1	0	0	0	0	226439		Ascl5	chr1	136050804	136051370	567	+	NM_001270609	P1522	protein_coding	Ascl5-ps| bHLHa47| Gm197	achaete-scute family bHLH transcription factor 5	Ascl5
811	Cacna1s	5.24377	0.0602814	2.45089	0	5	12292	#FF4500,black	Cacna1s	chr1	136052901	136119822	6389	+	NM_001081023	P1208	protein_coding	AW493108| Cav1.1| Cchl1a3| fmd| mdg| sj	calcium channel, voltage-dependent, L type, alpha 1S subunit	Cacna1s
812	Gm15850	0.0749063	3.73877	0	11	0	329253	#1E90FF,black	Gm15850	chr1	136127719	136131183	505	-	NR_046168		lncRNA	6530439I21| OTTMUSG00000026868	predicted gene 15850	Gm15850
813	Kif21b	0.794751	9.50096	9.16953	637	653	16565	#E0FFFF,black	Kif21b	chr1	136131401	136178014	9119	+	NM_001039472	P5759	protein_coding	2610511N21Rik| mKIAA0449	kinesin family member 21B	Kif21b
814	5730559C18Rik	0.472867	1.0805	0	1	0	67313	#87CEEB,black	5730559C18Rik	chr1	136213522	136234280	3013	-	NM_028872	P10120	protein_coding	1700034M08Rik| 4933426C09Rik| AI586180| D1Mgi54	RIKEN cDNA 5730559C18 gene	5730559C18Rik
815	Gpr25	9.3438	0.0838847	3.30789	0	10	383563	#FF0000,black	Gpr25	chr1	136258914	136260873	1960	-	NM_001101516	P22896	protein_coding	Gm1300	G protein-coupled receptor 25	Gpr25
816	Camsap2	2.3458	9.52581	10.7559	648	1963	67886	#FF6347,black	Camsap2	chr1	136268123	136346104	7823	-	NM_001081360	P22517	protein_coding	1600013L13Rik| 4930541M15Rik| Camsap1l1| mKIAA1078	calmodulin regulated spectrin-associated protein family, member 2	Camsap2
817	9230116N13Rik	19.8355	0.108481	4.4185	0	23	320054	#FF0000,black	9230116N13Rik	chr1	136411916	136415519	2097	-	NR_024328		lncRNA		RIKEN cDNA 9230116N13 gene	9230116N13Rik
818	Ddx59	1.03263	6.24763	6.29396	66	88	67997		Ddx59	chr1	136415271	136440220	2228	+	NM_026500	P9157	protein_coding	1210002B07Rik| 4833411G06Rik	DEAD (Asp-Glu-Ala-Asp) box polypeptide 59	Ddx59
819	Kif14	3.05824	8.45048	10.0632	307	1214	381293	#FF6347,black	Kif14	chr1	136467848	136530819	8338	+	NM_001287179	P22283	protein_coding	D1Ertd367e| E130203M01	kinesin family member 14	Kif14
820	Zfp281	0.379426	11.1137	9.71558	1950	954	226442	#87CEEB,black	Zfp281	chr1	136624901	136630391	10395	+	NM_177643	P3222	protein_coding	Znf281	zinc finger protein 281	Zfp281
821	Gm19705	0.533097	7.55744	6.64991	165	113	100503460	#B0E0E6,black	Gm19705	chr1	136683396	136690805	489	+	NR_045324		lncRNA		predicted gene, 19705	Gm19705
822	Platr22	8.77848	1.15917	4.29314	1	21	100503474	#FF0000,black	Platr22	chr1	136696211	136725728	1199	+	NR_037986		lncRNA	Gm16880	pluripotency associated transcript 22	Platr22
823	Nr5a2	2.72589	0.0329627	1.47969	0	2	26424	#FF6347,black	Nr5a2	chr1	136843584	136960448	3857	-	NM_030676	P6974	protein_coding	AU020803| D1Ertd308e| Ftf| LRH-1| UF2-H3B	nuclear receptor subfamily 5, group A, member 2	Nr5a2
824	Ptprc	0.441338	13.2489	12.0688	8569	4879	19264	#87CEEB,black	Ptprc	chr1	138062859	138175305	5666	-	NM_011210	P20570	protein_coding	B220| Cd45| CD45R| L-CA| loc| Ly-5| Lyt-4| T200	protein tyrosine phosphatase, receptor type, C	Ptprc
825	Atp6v1g3	1	0	0	0	0	338375		Atp6v1g3	chr1	138273738	138289462	1887	+	NM_177397	P24842	protein_coding		ATPase, H+ transporting, lysosomal V1 subunit G3	Atp6v1g3
826	Nek7	1.31998	7.76062	8.16113	190	324	59125	#FFE4c3,black	Nek7	chr1	138484714	138619696	3366	-	NM_021605	P20047	protein_coding	2810460C19Rik| AU020186	NIMA (never in mitosis gene a)-related expressed kinase 7	Nek7
827	Gm5833	1	0	0	0	0	545363		Gm5833	chr1	138640095	138682075	1930	-	NR_040304		lncRNA	545363	predicted gene 5833	Gm5833
828	Lhx9	4.45996	1.14768	3.30472	1	10	16876	#FF4500,black	Lhx9	chr1	138825186	138847579	5232	-	NM_010714	P10541	protein_coding	3110009O07Rik| BB104635| LH2B	LIM homeobox protein 9	Lhx9
829	2310009B15Rik	1.56972	8.14342	8.79393	248	503	69549	#FFA07A,black	2310009B15Rik	chr1	138851979	138856854	571	-	NM_001081226	P21274	protein_coding		RIKEN cDNA 2310009B15 gene	2310009B15Rik
830	Dennd1b	0.680402	9.27886	8.72332	546	479	329260	#E0FFFF,black	Dennd1b	chr1	138963709	139176042	8313	+	NM_001166501	P23516	protein_coding	4632404N19Rik| 4930467M19Rik| 6820401H01Rik| F730008N07Rik	DENN/MADD domain containing 1B	Dennd1b
831	4930596I21Rik	0.472867	1.0805	0	1	0	78229	#87CEEB,black	4930596I21Rik	chr1	138977657	138979246	460	+	NR_108103		lncRNA		RIKEN cDNA 4930596I21 gene	4930596I21Rik
832	Crb1	1	0	0	0	0	170788		Crb1	chr1	139198254	139377076	4702	-	NM_133239	P233	protein_coding	7530426H14Rik| A930008G09Rik	crumbs family member 1, photoreceptor morphogenesis associated	Crb1
833	4933436E23Rik	1	0	0	0	0	71209		4933436E23Rik	chr1	139379452	139402852	1111	+	NR_040455		lncRNA		RIKEN cDNA 4933436E23 gene	4933436E23Rik
834	Zbtb41	1.67986	7.77579	8.52413	192	417	226470	#FFA07A,black	Zbtb41	chr1	139422383	139453007	8362	+	NM_172643	P4079	protein_coding	8430415N23Rik| 9430031N01| 9830132G07Rik| AI316857	zinc finger and BTB domain containing 41	Zbtb41
835	Aspm	1.83179	8.29204	9.1653	275	651	12316	#FFA07A,black	Aspm	chr1	139454773	139494088	9866	+	NM_009791	P11244	protein_coding	Calmbp1| D330028K02Rik| MCPH5| Sha1	asp (abnormal spindle)-like, microcephaly associated (Drosophila)	Aspm
836	F13b	1	0	0	0	0	14060		F13b	chr1	139501707	139523756	2378	+	NM_031164	P2011	protein_coding	Cf-13b| Cf13b	coagulation factor XIII, beta subunit	F13b
837	Cfhr1	1	0	0	0	0	50702		Cfhr1	chr1	139547064	139560222	1732	-	NM_015780	P23244	protein_coding	AI194696| Cfhl1| CFHRB	complement factor H-related 1	Cfhr1
838	Gm4788	1	0	0	0	0	214403		Gm4788	chr1	139697919	139781239	2884	-	NM_001160304	P14383	protein_coding	Cfhrc| EG214403	predicted gene 4788	Gm4788
839	Cfhr2	1	0	0	0	0	545366		Cfhr2	chr1	139810292	139858699	1602	-	NM_001025575	P23913	protein_coding	Cfhrb_4/2	complement factor H-related 2	Cfhr2
840	Cfh	2.35291	3.49824	4.73268	9	29	12628	#FF6347,black	Cfh	chr1	140085855	140183411	4365	-	NM_009888	P18392	protein_coding	Mud-1| NOM| Sas-1| Sas1	complement component factor h	Cfh
841	Kcnt2	1	0	0	0	0	240776		Kcnt2	chr1	140246257	140610261	3957	+	NM_001081027	P6918	protein_coding	E330038N15Rik| Slick	potassium channel, subfamily T, member 2	Kcnt2
842	4930590L20Rik	1	0	0	0	0	75910		4930590L20Rik	chr1	140570176	140656402	551	-	NR_040604		lncRNA		RIKEN cDNA 4930590L20 gene	4930590L20Rik
843	Cdc73	0.608034	7.78261	7.06483	193	151	214498	#B0E0E6,black	Cdc73	chr1	143607499	143702684	2678	-	NM_145991	P25009	protein_coding	8430414L16Rik| C130030P16Rik| C81219| Hrpt2	cell division cycle 73, Paf1/RNA polymerase II complex component	Cdc73
844	B3galt2	1	0	0	0	0	26878		B3galt2	chr1	143640697	143649937	4578	+	NM_020025	P2894	protein_coding		UDP-Gal:betaGlcNAc beta 1,3-galactosyltransferase, polypeptide 2	B3galt2
845	Glrx2	1.90635	9.5544	10.4852	661	1627	69367	#FFA07A,black	Glrx2	chr1	143739349	143749678	3800	+	NM_001038593	P16387	protein_coding	1700010P22Rik| AI645710| Grx2	glutaredoxin 2 (thioltransferase)	Glrx2
846	Trove2	1.27405	9.14648	9.4959	498	819	20822	#FFE4c3,black	Trove2	chr1	143750791	143777051	8720	-	NM_013835	P7127	protein_coding	1810007I17Rik| A530054J02Rik| AI646302| SS-A/Ro| Ssa| Ssa2	TROVE domain family, member 2	Trove2
847	Uchl5	1.45144	9.73828	10.2758	751	1407	56207	#FFE4c3,black	Uchl5	chr1	143777278	143807466	1962	+	NM_019562	P23547	protein_coding	5830413B11Rik| Uch37	ubiquitin carboxyl-terminal esterase L5	Uchl5
848	Rgs2	0.401968	13.6126	12.2977	11026	5718	19735	#87CEEB,black	Rgs2	chr1	143999338	144004149	3009	-	NM_009061	P8991	protein_coding	GOS8	regulator of G-protein signaling 2	Rgs2
849	Rgs13	1	0	0	0	0	246709		Rgs13	chr1	144138667	144177372	1497	-	NM_153171	P10395	protein_coding		regulator of G-protein signaling 13	Rgs13
850	Rgs1	0.292191	12.6978	10.9227	5848	2204	50778	#87CEEB,black	Rgs1	chr1	144244669	144249104	1330	-	NM_015811	P4727	protein_coding	BL34	regulator of G-protein signaling 1	Rgs1
851	Rgs21	1	0	0	0	0	624910		Rgs21	chr1	144519690	144567667	827	-	NR_110891		protein_coding	EG624910	regulator of G-protein signalling 21	Rgs21
852	Rgs18	0.343622	6.60676	5.06565	85	37	64214	#87CEEB,black	Rgs18	chr1	144752841	144775421	1859	-	NM_022881	P13362	protein_coding		regulator of G-protein signaling 18	Rgs18
853	Brinp3	2.2542	2.97938	4.152	6	19	215378	#FF6347,black	Brinp3	chr1	146495666	146902472	3172	+	NM_153539	P24497	protein_coding	B830045N13Rik| Fam5c	bone morphogenetic protein/retinoic acid inducible neural specific 3	Brinp3
854	Pla2g4a	0.958828	8.54967	8.48901	329	407	18783		Pla2g4a	chr1	149829619	149961290	3051	-	NM_001305632	P21901	protein_coding	cPLA2| cPLA2-alpha| cPLA2alpha| Pla2g4	phospholipase A2, group IVA (cytosolic, calcium-dependent)	Pla2g4a
855	Ptgs2os	1	0	0	0	0	320019		Ptgs2os	chr1	150074873	150099874	2994	-	NR_015466		lncRNA	7530420F21Rik	prostaglandin-endoperoxide synthase 2, opposite strand	Ptgs2os
856	Ptgs2	0.268556	11.6168	9.72008	2764	957	19225	#87CEEB,black	Ptgs2	chr1	150100124	150108012	4145	+	NM_011198	P3909	protein_coding	Cox-2| COX2| gripghs| PES-2| PGHS-2| Pghs2| PHS II| PHS-2| TIS10	prostaglandin-endoperoxide synthase 2	Ptgs2
857	Ptgs2os2	0.430644	9.03189	7.81646	460	255	102639566	#87CEEB,black	Ptgs2os2	chr1	150159043	150164948	1745	-	NR_110420		lncRNA	Gm26687| Linc-cox2| Lincrna-cox2	prostaglandin-endoperoxide synthase 2, opposite strand 2	Ptgs2os2
858	Pdc	1	0	0	0	0	20028		Pdc	chr1	150319417	150333906	1235	+	NM_024458	P19372	protein_coding	Rpr-1| Rpr1	phosducin	Pdc
859	2310030A07Rik	1	0	0	0	0	75584		2310030A07Rik	chr1	150320681	150346771	610	-	NR_040603		lncRNA		RIKEN cDNA 2310030A07 gene	2310030A07Rik
860	BC003331	1.15789	8.71094	8.92243	368	550	226499		BC003331	chr1	150361311	150393055	3242	-	NM_001077237	P19273	protein_coding	1810053E15Rik| odr-4| Odr4	cDNA sequence BC003331	BC003331
861	Tpr	1.3854	11.0649	11.5352	1885	3370	108989	#FFE4c3,black	Tpr	chr1	150392838	150449935	7550	+	NM_133780	P24693	protein_coding	2610029M07Rik| C77892	translocated promoter region, nuclear basket protein	Tpr
862	Prg4	1.00234	9.4148	9.41816	600	776	96875		Prg4	chr1	150449412	150466165	2148	-	NM_001110146	P25230	protein_coding	CACP| DOL54| JCAP| lubricin| MSF| SZP	proteoglycan 4 (megakaryocyte stimulating factor, articular superficial zone protein)	Prg4
863	Hmcn1	0.673705	2.7359	2.16609	5	4	545370	#E0FFFF,black	Hmcn1	chr1	150562502	150993435	18314	-	NM_001024720	P23167	protein_coding	EG545370| Gm201	hemicentin 1	Hmcn1
864	C730036E19Rik	0.134676	3.74091	0.848476	11	1	402734	#00BFFF,black	C730036E19Rik	chr1	151138034	151144095	2640	+	NR_038011		lncRNA	lncLSTR	RIKEN cDNA C730036E19 gene	C730036E19Rik
865	Ivns1abp	0.856041	10.5424	10.3181	1312	1449	117198		Ivns1abp	chr1	151344498	151364445	5145	+	NM_054102	P11342	protein_coding	1190004M08Rik| 1700126I16Rik| AA960440| HSPC068| mKIAA0850| ND1| Nd1-L| Nd1-S| NS-1| NS1-BP	influenza virus NS1A binding protein	Ivns1abp
866	Swt1	1.52104	8.89439	9.49945	418	821	66875	#FFA07A,black	Swt1	chr1	151367699	151428435	3668	-	NM_025819	P16880	protein_coding	1200016B10Rik| C1orf26	SWT1 RNA endoribonuclease homolog (S. cerevisiae)	Swt1
867	Trmt1l	0.531693	8.42145	7.51012	301	206	98685	#B0E0E6,black	Trmt1l	chr1	151428648	151458183	2665	+	NM_026876	P19255	protein_coding	1190005F20Rik| AW226554| C1orf25| Trm1-like| Trm1l	tRNA methyltransferase 1 like	Trmt1l
868	Rnf2	1.59277	10.5214	11.1929	1293	2658	19821	#FFA07A,black	Rnf2	chr1	151469406	151500823	3028	-	NM_011277	P17199	protein_coding	AI326319| AI450156| AU019207| dinG| Ring1B	ring finger protein 2	Rnf2
869	Fam129a	0.795472	10.4829	10.1528	1259	1292	63913	#E0FFFF,black	Fam129a	chr1	151571373	151719347	3939	+	NM_022018	P6644	protein_coding	AI256368| AU019833| Niban	family with sequence similarity 129, member A	Fam129a
870	Edem3	0.672533	9.47352	8.9012	625	542	66967	#E0FFFF,black	Edem3	chr1	151755374	151822328	6604	+	NM_001039644	P5550	protein_coding	2310050N11Rik	ER degradation enhancer, mannosidase alpha-like 3	Edem3
871	1700025G04Rik	0.878282	7.5665	7.37926	166	188	69399		1700025G04Rik	chr1	151884524	152090320	9754	-	NM_197990	P6862	protein_coding	2610510E02Rik| 2900042O04Rik| ENSMUSG00000073540	RIKEN cDNA 1700025G04 gene	1700025G04Rik
872	Tsen15	1.69221	6.65848	7.41739	88	193	66637	#FFA07A,black	Tsen15	chr1	152370736	152386682	1132	-	NM_025677	P3566	protein_coding	5730449L18Rik| AL023077| Sen15	tRNA splicing endonuclease subunit 15	Tsen15
873	Colgalt2	0.0612151	4.86943	0.839464	25	1	269132	#1E90FF,black	Colgalt2	chr1	152399867	152510695	4056	+	NM_177756	P19236	protein_coding	AI427652| D730024P12| Glt25d2	collagen beta(1-O)galactosyltransferase 2	Colgalt2
874	Rgl1	0.349677	11.9227	10.4068	3417	1541	19731	#87CEEB,black	Rgl1	chr1	152517530	152625111	3887	-	NM_016846	P880	protein_coding	mKIAA0959| Rgl	ral guanine nucleotide dissociation stimulator,-like 1	Rgl1
875	Apobec4	1	0	0	0	0	71281		Apobec4	chr1	152750551	152757544	1566	+	NM_001081197	P20508	protein_coding	4933431M11Rik	apolipoprotein B mRNA editing enzyme, catalytic polypeptide-like 4 (putative)	Apobec4
876	Arpc5	0.564537	12.2649	11.4401	4332	3155	67771	#B0E0E6,black	Arpc5	chr1	152766542	152775580	1897	+	NM_026369	P25706	protein_coding	5830443F10Rik| p16-Arc	actin related protein 2/3 complex, subunit 5	Arpc5
877	Ncf2	0.399237	12.0289	10.7042	3678	1894	17970	#87CEEB,black	Ncf2	chr1	152807890	152836990	2596	+	NM_010877	P12329	protein_coding	Ncf-2| NOXA2| p67phox	neutrophil cytosolic factor 2	Ncf2
878	Smg7	0.931425	12.578	12.4755	5382	6468	226517		Smg7	chr1	152836995	152902646	6352	-	NM_001160257	P15488	protein_coding	9430023P16Rik| mKIAA0250	Smg-7 homolog, nonsense mediated mRNA decay factor (C. elegans)	Smg7
879	Nmnat2	2.87982	1.13655	2.66253	1	6	226518	#FF6347,black	Nmnat2	chr1	152955101	153119261	4523	+	NM_175460	P24649	protein_coding	AI843915| D030041I09Rik| PNAT1| PNAT2	nicotinamide nucleotide adenylyltransferase 2	Nmnat2
880	Lamc2	0.45058	5.67002	4.51987	44	25	16782	#87CEEB,black	Lamc2	chr1	153122756	153186447	5164	-	NM_008485	P4422	protein_coding	AA589349	laminin, gamma 2	Lamc2
881	Lamc1	1.37097	9.23618	9.69138	530	938	226519	#FFE4c3,black	Lamc1	chr1	153218922	153332786	7622	-	NM_010683	P7883	protein_coding	Lamb2	laminin, gamma 1	Lamc1
882	E330020D12Rik	0.112424	4.9782	1.82522	27	3	626058	#1E90FF,black	E330020D12Rik	chr1	153404186	153414233	2827	-	NR_033736		lncRNA	EG626058| F430003O07Rik| Gm6648	Riken cDNA E330020D12 gene	E330020D12Rik
883	Shcbp1l	0.693777	4.25949	3.73204	16	14	71836	#E0FFFF,black	Shcbp1l	chr1	153425209	153452574	2045	+	NM_001033162	P20929	protein_coding	1700012A16Rik	Shc SH2-domain binding protein 1-like	Shcbp1l
884	Dhx9	1.39432	9.20875	9.68831	520	936	13211	#FFE4c3,black	Dhx9	chr1	153455758	153487660	4613	-	NM_007842	P20490	protein_coding	AI326842| Ddx9| HEL-5| mHEL-5| NDHII| RHA	DEAH (Asp-Glu-Ala-His) box polypeptide 9	Dhx9
885	Npl	4.41201	0.0529188	2.19436	0	4	74091	#FF4500,black	Npl	chr1	153503016	153549714	1403	-	NM_028749	P5020	protein_coding	0610033B02Rik	N-acetylneuraminate pyruvate lyase	Npl
886	Rgs8	2.8741	3.34692	4.87003	8	32	67792	#FF6347,black	Rgs8	chr1	153653037	153697665	5804	+	NM_026380	P24450	protein_coding	6530413N01Rik	regulator of G-protein signaling 8	Rgs8
887	C230024C17Rik	1	0	0	0	0	329271		C230024C17Rik	chr1	153721240	153737829	3337	-	NR_046171		lncRNA	C230024C17	RIKEN cDNA C230024C17 gene	C230024C17Rik
888	Rgs16	1.69744	10.4932	11.2566	1268	2778	19734	#FFA07A,black	Rgs16	chr1	153740353	153745468	2335	+	NM_011267	P23048	protein_coding	Rgs14| Rgsr	regulator of G-protein signaling 16	Rgs16
889	Rnasel	0.615411	9.16068	8.4603	503	399	24014	#B0E0E6,black	Rnasel	chr1	153749426	153764221	4758	+	NM_011882	P14736	protein_coding	E230029I04Rik	ribonuclease L (2', 5'-oligoisoadenylate synthetase-dependent)	Rnasel
890	Rgsl1	1	0	0	0	0	240816		Rgsl1	chr1	153779387	153844141	3640	-	NM_001243223	P3667	protein_coding	4930415K13Rik| Gm202| Rgsl2	regulator of G-protein signaling like 1	Rgsl1
891	Teddm2	1	0	0	0	0	240817		Teddm2	chr1	153849542	153851195	1654	-	NM_178243	P855	protein_coding	5830403L16Rik| AJ554213| e92| Me9	transmembrane epididymal family member 2	Teddm2
892	Teddm1b	0.505877	3.62218	2.63904	10	6	433365	#B0E0E6,black	Teddm1b	chr1	153874345	153876871	2527	+	NM_001008426	P14193	protein_coding	EG433365| Gm5531	transmembrane epididymal protein 1B	Teddm1b
893	Teddm1a	1	0	0	0	0	240819		Teddm1a	chr1	153891646	153893060	1415	+	NM_178244	P13242	protein_coding	e9-1| Epdd1| Teddm1	transmembrane epididymal protein 1A	Teddm1a
894	Glul	0.649037	10.6675	10.0439	1431	1198	14645	#B0E0E6,black	Glul	chr1	153899929	153909723	2807	+	NM_008131	P6555	protein_coding	Glns| GS	glutamate-ammonia ligase (glutamine synthetase)	Glul
895	Zfp648	1	0	0	0	0	100503355		Zfp648	chr1	154201187	154205674	1877	+	NM_001204908	P18249	protein_coding	ENSMUSG00000066797| Gm10178| Gm203	zinc finger protein 648	Zfp648
896	4930452N14Rik	1	0	0	0	0	78112		4930452N14Rik	chr1	154241521	154256906	613	-	NR_040629		lncRNA		RIKEN cDNA 4930452N14 gene	4930452N14Rik
897	4930532M18Rik	1	0	0	0	0	75233		4930532M18Rik	chr1	154255689	154270416	481	+	NR_108050		lncRNA		RIKEN cDNA 4930532M18 gene	4930532M18Rik
898	Cacna1e	0.699431	3.15935	2.6436	7	6	12290	#E0FFFF,black	Cacna1e	chr1	154392519	154725920	12697	-	NM_009782	P12374	protein_coding	A430040I15| alpha1E| BII| Cach6| Cacnl1a6| Cav2.3| Cchra1	calcium channel, voltage-dependent, R type, alpha 1E subunit	Cacna1e
899	Ier5	0.521115	15.6323	14.692	44715	30065	15939	#B0E0E6,black	Ier5	chr1	155096367	155099636	3270	-	NM_010500	P7507	protein_coding		immediate early response 5	Ier5
900	Mr1	0.267697	6.17897	4.27764	63	21	15064	#87CEEB,black	Mr1	chr1	155127878	155146780	2509	-	NM_008209	P2707	protein_coding	H2ls	major histocompatibility complex, class I-related	Mr1
901	Stx6	0.677145	9.64092	9.07846	702	613	58244	#E0FFFF,black	Stx6	chr1	155158703	155203517	2459	+	NM_021433	P26801	protein_coding	2310039E05Rik| 2410005I16Rik| AA437559| AI415714| AI845861	syntaxin 6	Stx6
902	Xpr1	0.754223	9.84716	9.44022	810	788	19775	#E0FFFF,black	Xpr1	chr1	155275657	155417444	7651	-	NM_011273	P9955	protein_coding	Rmc-1| Rmc1| Sxv| Syg1| XR	xenotropic and polytropic retrovirus receptor 1	Xpr1
903	Gm5532	1.31476	7.5668	7.96159	166	282	433367	#FFE4c3,black	Gm5532	chr1	155520173	155527111	1751	-	NR_132128		lncRNA	EG433367	predicted gene 5532	Gm5532
904	Acbd6	1.41746	8.45025	8.95356	307	562	72482	#FFE4c3,black	Acbd6	chr1	155558120	155687233	1942	+	NM_026683	P14150	protein_coding	0610010G04Rik| 2610100E10Rik	acyl-Coenzyme A binding domain containing 6	Acbd6
905	Lhx4	1	0	0	0	0	16872		Lhx4	chr1	155701694	155742027	1851	-	NM_010712	P2827	protein_coding	A330062J17Rik| Gsh-4| Gsh4	LIM homeobox protein 4	Lhx4
906	Qsox1	0.862566	12.6299	12.4166	5579	6209	104009		Qsox1	chr1	155778155	155812899	2495	-	NM_023268	P7279	protein_coding	1300003H02Rik| Qscn6| QSOX| SOx	quiescin Q6 sulfhydryl oxidase 1	Qsox1
907	Cep350	0.589659	10.0275	9.26547	918	698	74081	#B0E0E6,black	Cep350	chr1	155844964	155973255	13307	-	NM_001039184	P1968	protein_coding	4933409L06Rik| 6430546F08Rik	centrosomal protein 350	Cep350
908	Tor1aip1	0.526222	12.525	11.5988	5188	3522	208263	#B0E0E6,black	Tor1aip1	chr1	156004599	156036480	4439	-	NM_144791	P20340	protein_coding	LAP1| Lap1B	torsin A interacting protein 1	Tor1aip1
909	Tor1aip2	0.566626	9.0067	8.18716	452	330	240832	#B0E0E6,black	Tor1aip2	chr1	156035664	156068859	6264	+	NM_172843	P6262	protein_coding	1110020D10Rik| 15kDa| A130072J07| AA103493| AW060462| AW610675| C77739| Ifrg15| Lull1	torsin A interacting protein 2	Tor1aip2
910	Fam163a	9.3438	0.0838847	3.30789	0	10	329274	#FF0000,black	Fam163a	chr1	156075956	156205026	3892	-	NM_177838	P20230	protein_coding	A230106N23Rik	family with sequence similarity 163, member A	Fam163a
911	Tdrd5	23.8482	0.113125	4.68893	0	28	214575	#FF0000,black	Tdrd5	chr1	156255296	156303606	3580	-	NM_001277730	P12120	protein_coding	Gm103	tudor domain containing 5	Tdrd5
912	Nphs2	1	0	0	0	0	170484		Nphs2	chr1	156310735	156328035	3108	+	NM_130456	P22332	protein_coding	PDCN| SRN1	nephrosis 2, podocin	Nphs2
913	Soat1	0.577024	11.1292	10.3359	1971	1467	20652	#B0E0E6,black	Soat1	chr1	156428108	156474328	4785	-	NM_009230	P16321	protein_coding	8430426K15Rik| Acact| ACAT-1| ald| AW550831| hid	sterol O-acyltransferase 1	Soat1
914	Abl2	1.08941	10.7715	10.8951	1538	2162	11352		Abl2	chr1	156558787	156649619	10402	+	NM_009595	P25872	protein_coding	AA536808| Abll| Arg	v-abl Abelson murine leukemia viral oncogene 2 (arg, Abelson-related gene)	Abl2
915	Tor3a	0.513389	12.5085	11.5467	5129	3397	30935	#B0E0E6,black	Tor3a	chr1	156653617	156674339	3268	-	NM_023141	P16294	protein_coding	Adir	torsin family 3, member A	Tor3a
916	Fam20b	0.903669	9.42196	9.27583	603	703	215015		Fam20b	chr1	156678571	156718910	4238	-	NM_145413	P16870	protein_coding	C530043G21Rik| mKIAA0475	family with sequence similarity 20, member B	Fam20b
917	Ralgps2	0.30528	5.70095	3.98915	45	17	78255	#87CEEB,black	Ralgps2	chr1	156804166	156939626	7073	-	NM_001159965	P5884	protein_coding	1810020P17Rik| 2210408F11Rik| 4921528G01Rik| 9130014M22Rik| AU043409| AW046161	Ral GEF with PH domain and SH3 binding motif 2	Ralgps2
918	Angptl1	1	0	0	0	0	72713		Angptl1	chr1	156839023	156861079	2191	+	NM_028333	P16467	protein_coding	2810039D03Rik| ANG3| ANGPT3| ANGY| ARP1	angiopoietin-like 1	Angptl1
919	Tex35	1	0	0	0	0	73435		Tex35	chr1	157099147	157108680	1138	-	NM_001305063	P23359	protein_coding	1700057K13Rik	testis expressed 35	Tex35
920	Rasal2	3.20201	5.9904	7.66938	55	230	226525	#FF6347,black	Rasal2	chr1	157135183	157412595	10046	-	NM_177644	P12938	protein_coding	6530401P13| A330066M24Rik	RAS protein activator like 2	Rasal2
921	2810025M15Rik	2.22846	8.38327	9.53932	293	844	69953	#FF6347,black	2810025M15Rik	chr1	157412352	157420236	1194	+	NR_027984		lncRNA	AI429618	RIKEN cDNA 2810025M15 gene	2810025M15Rik
922	BC026585	1	0	0	0	0	226527		BC026585	chr1	157458582	157488733	1289	+	NM_001033284	P12971	protein_coding		cDNA sequence BC026585	BC026585
923	Sec16b	8.97414	2.76496	5.93074	5	68	89867	#FF0000,black	Sec16b	chr1	157506796	157568424	4650	+	NM_033354	P1429	protein_coding	Lztr2| Rgpr| Rgpr-p117	SEC16 homolog B (S. cerevisiae)	Sec16b
924	Brinp2	1	0	0	0	0	240843		Brinp2	chr1	158245269	158356260	4101	-	NM_207583	P22929	protein_coding	6430517E21Rik| BB361039| Fam5b| mKIAA1747	bone morphogenic protein/retinoic acid inducible neural-specific 2	Brinp2
925	Astn1	7.71237	0.0763504	3.02352	0	8	11899	#FF4500,black	Astn1	chr1	158362304	158691786	7200	+	NM_007495	P14959	protein_coding	Astn| GC14| mKIAA0289	astrotactin 1	Astn1
926	Pappa2	1.33919	5.60723	6.02859	42	73	23850	#FFE4c3,black	Pappa2	chr1	158711731	158957438	8585	-	NM_001085376	P7466	protein_coding	PAPP-A2| Pappe| PLAC3	pappalysin 2	Pappa2
927	Rfwd2	1.13155	7.95137	8.12966	217	317	26374		Rfwd2	chr1	159232326	159347580	5056	+	NM_011931	P2208	protein_coding	AI316802| C80879| Cop1	ring finger and WD repeat domain 2	Rfwd2
928	Scarna3a	1	0	0	0	0	100217414		Scarna3a	chr1	159340307	159340424	118	+	NR_028518		guide_RNA	MBI-114	small Cajal body-specific RNA 3A	Scarna3a
929	Tnr	0.151999	2.71787	0	5	0	21960	#00BFFF,black	Tnr	chr1	159523769	159924922	5395	+	NM_022312	P8033	protein_coding	J1-tenascin| janusin| restrictin| TN-R	tenascin R	Tnr
930	4930523C07Rik	0.639198	9.03199	8.38633	460	379	67647	#B0E0E6,black	4930523C07Rik	chr1	160044380	160078586	5390	+	NR_028111		protein_coding		RIKEN cDNA 4930523C07 gene	4930523C07Rik
931	4930562F07Rik	0.830501	7.71424	7.44629	184	197	75255		4930562F07Rik	chr1	160074735	160077985	887	-	NR_038030		lncRNA		RIKEN cDNA 4930562F07 gene	4930562F07Rik
932	Tnn	0.554363	5.67056	4.81946	44	31	329278	#B0E0E6,black	Tnn	chr1	160085032	160153575	5809	-	NM_177839	P22523	protein_coding	tenascin-W| Tnw	tenascin N	Tnn
933	Mrps14	1.07933	7.87661	7.98675	206	287	64659		Mrps14	chr1	160195260	160201186	1970	+	NM_025474	P13963	protein_coding	1810032L21Rik| AL022847| Rpms14	mitochondrial ribosomal protein S14	Mrps14
934	Cacybp	1.35417	10.4749	10.9123	1252	2188	12301	#FFE4c3,black	Cacybp	chr1	160202367	160212892	2115	-	NM_009786	P6992	protein_coding	SIP	calcyclin binding protein	Cacybp
935	Rabgap1l	1.3463	7.42144	7.85043	150	261	29809	#FFE4c3,black	Rabgap1l	chr1	160219174	160792938	9489	-	NM_001038621	P1279	protein_coding	5830411O09Rik| 8430421H08Rik| 9630005B12Rik| AW049894| Hh1| HHL| mKIAA0471	RAB GTPase activating protein 1-like	Rabgap1l
936	Gpr52	1	0	0	0	0	620246		Gpr52	chr1	160576668	160577753	1086	-	NM_001146330	P18086	protein_coding	EG620246	G protein-coupled receptor 52	Gpr52
937	Rc3h1	1.14467	8.47341	8.66834	312	461	381305		Rc3h1	chr1	160906411	160974976	11011	+	NM_001024952	P395	protein_coding	5730557L09Rik| Gm551| mKIAA2025| N28103	RING CCCH (C3H) domains 1	Rc3h1
938	Serpinc1	4.31626	2.76144	4.87122	5	32	11905	#FF4500,black	Serpinc1	chr1	160978606	161003014	2161	+	NM_080844	P24948	protein_coding	AI114908| At-3| At3| ATIII	serine (or cysteine) peptidase inhibitor, clade C (antithrombin), member 1	Serpinc1
939	Zbtb37	7.99439	1.158	4.15699	1	19	240869	#FF4500,black	Zbtb37	chr1	161017756	161034259	3883	-	NM_173424	P20022	protein_coding	D430004I08Rik	zinc finger and BTB domain containing 37	Zbtb37
940	Gas5	1.24505	12.6402	12.9564	5619	9027	14455		Gas5	chr1	161035166	161038537	2554	+	NR_002840		lncRNA	Gas-5| Mir5117| Snhg2	growth arrest specific 5	Gas5
941	Snord47	0.0227401	5.45862	0	38	0	100217446	#1E90FF,black	Snord47	chr1	161038092	161038156	65	+	NR_028543		snoRNA	MBII-96	small nucleolar RNA, C/D box 47	Snord47
942	Dars2	0.900212	7.0025	6.85084	112	130	226539		Dars2	chr1	161040613	161070632	3581	-	NM_172644	P16220	protein_coding	5830468K18Rik| aspRS	aspartyl-tRNA synthetase 2 (mitochondrial)	Dars2
943	Cenpl	0.901171	9.88234	9.73221	830	965	70454		Cenpl	chr1	161070767	161086724	2591	+	NM_001159930	P15271	protein_coding	2610300B10Rik| AW121806| AW550697| CENP-L	centromere protein L	Cenpl
944	Klhl20	1.09643	7.45902	7.59183	154	218	226541		Klhl20	chr1	161088378	161131479	4037	-	NM_001039482	P23026	protein_coding	AI504637| D930050H05Rik| Kleip| mKIAA4210	kelch-like 20	Klhl20
945	Ankrd45	0.113239	3.14256	0	7	0	73844	#1E90FF,black	Ankrd45	chr1	161142712	161170507	3723	+	NM_028664	P25174	protein_coding	4933409K03Rik	ankyrin repeat domain 45	Ankrd45
946	4930469G21Rik	9.3438	0.0838847	3.30789	0	10	100502590	#FF0000,black	4930469G21Rik	chr1	161156843	161159314	954	-	NM_001195189	P12105	protein_coding		RIKEN cDNA 4930469G21 gene	4930469G21Rik
947	Prdx6	0.923625	13.3523	13.2377	9206	10971	11758		Prdx6	chr1	161240112	161251210	2489	-	NR_130150		protein_coding	1-Cys Prx| 1-cysPrx| 9430088D19Rik| AA690119| aiPLA2| Aop2| Brp-12| CP-3| GPx| Ltw-4| Ltw4| Lvtw-4| NSGPx| ORF06| Prdx5	peroxiredoxin 6	Prdx6
948	Tnfsf4	1	0	0	0	0	22164		Tnfsf4	chr1	161395438	161418206	1609	+	NM_009452	P6589	protein_coding	Ath-1| Ath1| CD134L| gp34| OX-40L| Ox40l| Tnlg2b| TXGP1| Txgp1l	tumor necrosis factor (ligand) superfamily, member 4	Tnfsf4
949	Tnfsf18	0.094292	4.25008	0.843357	16	1	240873	#1E90FF,black	Tnfsf18	chr1	161494657	161505290	2064	+	NM_183391	P21485	protein_coding	Gitrl| Tnlg2a	tumor necrosis factor (ligand) superfamily, member 18	Tnfsf18
950	Fasl	0.186011	5.56809	3.14155	41	9	14103	#00BFFF,black	Fasl	chr1	161780692	161788495	1934	-	NM_001205243	P11883	protein_coding	APT1LG1| CD178| CD95-L| CD95L| Fas-L| Faslg| gld| Tnfsf6| Tnlg1a	Fas ligand (TNF superfamily, member 6)	Fasl
951	Suco	0.614088	11.7976	11.0941	3133	2482	226551	#B0E0E6,black	Suco	chr1	161816112	161876661	6308	-	NM_172645	P16396	protein_coding	4732491B11| AI848100| AU016931| Opt	SUN domain containing ossification factor	Suco
952	4930558K02Rik	8.52916	0.0803535	3.17276	0	9	75368	#FF0000,black	4930558K02Rik	chr1	161942089	161979636	1164	-	NM_001204904	P24221	protein_coding		RIKEN cDNA 4930558K02 gene	4930558K02Rik
953	Pigc	1.20663	9.83652	10.1075	804	1252	67292		Pigc	chr1	161969188	161973435	6497	+	NM_026078	P4979	protein_coding	3110030E07Rik| AW212108	phosphatidylinositol glycan anchor biosynthesis, class C	Pigc
954	Dnm3	1	0	0	0	0	103967		Dnm3	chr1	161987302	162478030	9388	-	NM_001038619	P16145	protein_coding	9630020E24Rik| AW061159| B230343F03Rik| C530045C17| mKIAA0820	dynamin 3	Dnm3
955	2810442N19Rik	1	0	0	0	0	72753		2810442N19Rik	chr1	162004969	162016485	919	+	NR_040562		lncRNA		RIKEN cDNA 2810442N19 gene	2810442N19Rik
956	Dnm3os	1.51045	5.22488	5.81986	32	63	474332	#FFA07A,black	Dnm3os	chr1	162217623	162225550	7928	+	NR_002870		lncRNA	6030416H16Rik| Hag2| Npn1| P/L01	dynamin 3, opposite strand	Dnm3os
957	Mettl13	3.47104	5.91101	7.70638	52	236	71449	#FF6347,black	Mettl13	chr1	162533672	162548345	2790	-	NM_144877	P23302	protein_coding	5630401D24Rik	methyltransferase like 13	Mettl13
958	Vamp4	0.742636	7.72194	7.29267	185	177	53330	#E0FFFF,black	Vamp4	chr1	162570828	162599078	2532	+	NM_016796	P3569	protein_coding	D1Ertd147e	vesicle-associated membrane protein 4	Vamp4
959	Myoc	1	0	0	0	0	17926		Myoc	chr1	162639150	162649694	2080	+	NM_010865	P6065	protein_coding	AI957332| GLC1A| TIGR	myocilin	Myoc
960	7420461P10Rik	0.0597146	4.06577	0	14	0	100038657	#1E90FF,black	7420461P10Rik	chr1	162647243	162658219	741	-	NM_001177581	P6261	protein_coding	ENSMUSG00000073516	RIKEN cDNA 7420461P10 gene	7420461P10Rik
961	Prrc2c	1.07212	12.6468	12.7473	5645	7809	226562		Prrc2c	chr1	162671785	162740556	10444	-	NM_001081290	P24684	protein_coding	1810043M20Rik| 9630039I18Rik| A630006J20| Bat2d| Bat2d1| Bat2l2| E130112L15Rik| mKIAA1096| Prrc3	proline-rich coiled-coil 2C	Prrc2c
962	Fmo4	1	0	0	0	0	226564		Fmo4	chr1	162793883	162812549	1787	-	NM_144878	P12749	protein_coding	D1Ertd532e	flavin containing monooxygenase 4	Fmo4
963	Fmo1	1	0	0	0	0	14261		Fmo1	chr1	162829561	162866548	2326	-	NM_010231	P13114	protein_coding		flavin containing monooxygenase 1	Fmo1
964	Fmo2	1	0	0	0	0	55990		Fmo2	chr1	162875047	162898712	3336	-	NM_018881	P7075	protein_coding	2310008D08Rik| 2310042I22Rik| AW107733	flavin containing monooxygenase 2	Fmo2
965	Fmo6	1	0	0	0	0	226565		Fmo6	chr1	162916551	162937225	1870	-	NM_001178038	P16856	protein_coding		flavin containing monooxygenase 6	Fmo6
966	Fmo3	1	0	0	0	0	14262		Fmo3	chr1	162953800	162984491	2010	-	NM_008030	P22791	protein_coding	AW111792	flavin containing monooxygenase 3	Fmo3
967	Mroh9	1	0	0	0	0	78258		Mroh9	chr1	163024302	163085670	2956	-	NM_030071	P2159	protein_coding	4921528O07Rik| Armc11	maestro heat-like repeat family member 9	Mroh9
968	Prrx1	1.52207	10.4887	11.0947	1264	2483	18933	#FFA07A,black	Prrx1	chr1	163245119	163313650	7630	-	NM_175686	P19043	protein_coding	A230024N07Rik| AA755424| AI385634| AI843499| K-2| mHox| Pmx| Pmx1| Prx1	paired related homeobox 1	Prrx1
969	Gorab	0.772773	8.22751	7.85563	263	262	98376	#E0FFFF,black	Gorab	chr1	163384909	163403641	2509	-	NM_178883	P18243	protein_coding	NTKL-BP1| SCYL1-BP1| Scyl1bp1	golgin, RAB6-interacting	Gorab
970	Mettl11b	1	0	0	0	0	240879		Mettl11b	chr1	163702993	163725232	1053	-	NM_001143956	P12307	protein_coding	Gm207| NTM1B	methyltransferase like 11B	Mettl11b
971	Kifap3	1.56719	8.55421	9.20239	330	668	16579	#FFA07A,black	Kifap3	chr1	163779583	163917107	4010	+	NM_001305643	P19596	protein_coding	KAP-3| KAP3| SMAP	kinesin-associated protein 3	Kifap3
972	Scyl3	2.93639	8.06015	9.61419	234	889	240880	#FF6347,black	Scyl3	chr1	163929100	163955126	5072	+	NM_001286002	P8752	protein_coding	1200016D23Rik| 6030457O16| AW214499| Pace1	SCY1-like 3 (S. cerevisiae)	Scyl3
973	BC055324	4.8786	7.09054	9.37701	119	754	381306	#FF4500,black	BC055324	chr1	163954008	163994781	2910	-	NM_201364	P12093	protein_coding		cDNA sequence BC055324	BC055324
974	Mettl18	0.841169	5.42705	5.17752	37	40	69962		Mettl18	chr1	163994945	163997244	1458	+	NM_027279	P4695	protein_coding	2810422O20Rik| C78571	methyltransferase like 18	Mettl18
975	Sele	1.09574	6.46736	6.59927	77	109	20339		Sele	chr1	164048234	164057677	2912	+	NM_011345	P3572	protein_coding	CD62E| E-selectin| Elam| ELAM-1| LECAM2	selectin, endothelial cell	Sele
976	Sell	0.367551	11.9361	10.4922	3449	1635	20343	#87CEEB,black	Sell	chr1	164062076	164080785	2321	+	NM_001164059	P7945	protein_coding	AI528707| CD62L| L-selectin| LECAM-1| Lnhr| Ly-22| Ly-m22| Lyam-1| Lyam1	selectin, lymphocyte	Sell
977	Selp	0.275906	6.71966	4.86191	92	32	20344	#87CEEB,black	Selp	chr1	164115264	164150026	3438	+	NM_011347	P6521	protein_coding	CD62P| GMP-140| Grmp| LECAM3| PADGEM	selectin, platelet	Selp
978	Gm16548	0.0286584	5.1249	0	30	0	100503816	#1E90FF,black	Gm16548	chr1	164148576	164152217	1241	-	NR_037987		lncRNA		predicted gene 16548	Gm16548
979	F5	0.612018	7.91751	7.20916	212	167	14067	#B0E0E6,black	F5	chr1	164151835	164220277	7433	+	NM_007976	P8575	protein_coding	AI173222| Cf-5| Cf5	coagulation factor V	F5
980	Slc19a2	2.1142	6.95133	8.03145	108	296	116914	#FF6347,black	Slc19a2	chr1	164249046	164265385	3457	+	NM_001276455	P5163	protein_coding	AV276020| AW322295| DDA1| THTR1| TRMA	solute carrier family 19 (thiamine transporter), member 2	Slc19a2
981	Ccdc181	2.19305	8.8383	9.97124	402	1139	74895	#FF6347,black	Ccdc181	chr1	164275598	164287847	1896	+	NM_029115	P12016	protein_coding	4930455F23Rik| AI427889	coiled-coil domain containing 181	Ccdc181
982	Blzf1	1.65006	8.39782	9.12034	296	631	66352	#FFA07A,black	Blzf1	chr1	164289800	164307484	3948	-	NM_025505	P4852	protein_coding	1700030G05Rik| Blzf1l| Golgin-45| Jem-1	basic leucine zipper nuclear factor 1	Blzf1
983	Nme7	2.61922	5.85512	7.24425	50	171	171567	#FF6347,black	Nme7	chr1	164307672	164437300	3100	+	NM_001293313	P13583	protein_coding	D530024H21Rik| Nm23-M7| Nm23-r7	NME/NM23 family member 7	Nme7
984	Atp1b1	1.9528	6.27008	7.23562	67	170	11931	#FFA07A,black	Atp1b1	chr1	164437099	164458355	2590	-	NM_009721	P26224	protein_coding	Atp4b| Atpb| Atpb-1| NKbeta1	ATPase, Na+/K+ transporting, beta 1 polypeptide	Atp1b1
985	Dpt	5.81243	1.75297	4.29211	2	21	56429	#FF4500,black	Dpt	chr1	164796732	164824266	1636	+	NM_019759	P2816	protein_coding	1810032B19Rik| 5033416F05Rik| EQ-1| Eq1	dermatopontin	Dpt
986	Gm20743	1	0	0	0	0	433374		Gm20743	chr1	164863121	164871438	1588	+	NR_040303		lncRNA		predicted gene, 20743	Gm20743
987	Xcl1	0.521347	5.08284	4.14316	29	19	16963	#B0E0E6,black	Xcl1	chr1	164931648	164935510	502	-	NM_008510	P8004	protein_coding	AI661682| ATAC| Lptn| LTN| SCM-1| SCM-1a| Scyc1	chemokine (C motif) ligand 1	Xcl1
988	4930568G15Rik	1	0	0	0	0	75857		4930568G15Rik	chr1	165066617	165091930	998	-	NR_040480		lncRNA		RIKEN cDNA 4930568G15 gene	4930568G15Rik
989	Tbx19	1	0	0	0	0	83993		Tbx19	chr1	165137853	165160773	2662	-	NM_032005	P16969	protein_coding	AU019250| D1Ertd754e| Tpit	T-box 19	Tbx19
990	Sft2d2	1.10455	9.67148	9.81494	717	1022	108735		Sft2d2	chr1	165174341	165194433	5526	-	NM_145512	P10539	protein_coding	2010005O13Rik| AI506168| AW561909| cI-45	SFT2 domain containing 2	Sft2d2
991	Tiprl	0.857497	10.5984	10.3766	1364	1509	226591		Tiprl	chr1	165212286	165236958	4395	-	NM_145513	P11559	protein_coding	1810011K17Rik	TIP41, TOR signalling pathway regulator-like (S. cerevisiae)	Tiprl
992	Gpr161	0.71474	3.48627	3.00176	9	8	240888	#E0FFFF,black	Gpr161	chr1	165295766	165321851	1943	+	NM_001081126	P22246	protein_coding	Gm208| Gm208Gpr| vl	G protein-coupled receptor 161	Gpr161
993	Dcaf6	1.44878	9.20043	9.73527	517	967	74106	#FFE4c3,black	Dcaf6	chr1	165329501	165460463	3305	-	NM_028759	P17772	protein_coding	1200006M05Rik| Iqwd1| PC326	DDB1 and CUL4 associated factor 6	Dcaf6
994	Mpc2	0.690404	9.3509	8.81641	574	511	70456	#E0FFFF,black	Mpc2	chr1	165461208	165481214	854	+	NM_027430	P4866	protein_coding	0610006C01Rik| 2010002I07Rik| 2610205H19Rik| AA108335| Brp44| ESTM43	mitochondrial pyruvate carrier 2	Mpc2
995	Adcy10	19.0321	0.107363	4.35773	0	22	271639	#FF0000,black	Adcy10	chr1	165485183	165576773	5209	+	NM_173029	P14099	protein_coding	4930431D04Rik| 4931412F17| sAC| Sacy	adenylate cyclase 10	Adcy10
996	Mpzl1	2.17216	9.14948	10.2686	499	1400	68481	#FF6347,black	Mpzl1	chr1	165592181	165634541	2356	-	NM_001001880	P2434	protein_coding	1110007A10Rik| PZR	myelin protein zero-like 1	Mpzl1
997	Rcsd1	0.60106	9.42426	8.68984	604	468	226594	#B0E0E6,black	Rcsd1	chr1	165648945	165708094	2670	-	NM_178593	P16902	protein_coding	A430105K13Rik| BC025872| CapZIP	RCSD domain containing 1	Rcsd1
998	Creg1	0.728929	11.0725	10.6163	1895	1782	433375	#E0FFFF,black	Creg1	chr1	165763780	165775304	2125	+	NM_011804	P6253	protein_coding	AA755314| Creg	cellular repressor of E1A-stimulated genes 1	Creg1
999	Cd247	0.587322	6.01279	5.24501	56	42	12503	#B0E0E6,black	Cd247	chr1	165788681	165871153	3949	+	NR_103716		protein_coding	4930549J05Rik| A430104F18Rik| AW552088| Cd3| Cd3-eta| Cd3-zeta| Cd3h| Cd3z| Cd3zeta| T3z| Tcrk| Tcrz	CD247 antigen	Cd247
1000	Pou2f1	1.45867	8.7496	9.29425	378	712	18986	#FFE4c3,black	Pou2f1	chr1	165865154	166002634	13123	-	NM_011137	P20142	protein_coding	2810482H01Rik| NF-A1| Oct-1| Oct1| Otf-1| Otf1	POU domain, class 2, transcription factor 1	Pou2f1
1001	Dusp27	1	0	0	0	0	240892		Dusp27	chr1	166098148	166127898	4021	-	NM_001033344	P19558	protein_coding	C130085G02Rik| Gm209	dual specificity phosphatase 27 (putative)	Dusp27
1002	Gpa33	1	0	0	0	0	59290		Gpa33	chr1	166130460	166166510	2293	+	NM_021610	P1294	protein_coding	2010310L10Rik| 2210401D16Rik| BB116197	glycoprotein A33 (transmembrane)	Gpa33
1003	Mael	1	0	0	0	0	98558		Mael	chr1	166201385	166238744	1546	-	NM_175296	P23265	protein_coding	4933405K18Rik| AU019877	maelstrom spermatogenic transposon silencer	Mael
1004	Ildr2	1.68253	1.11995	1.87059	1	3	100039795	#FFA07A,black	Ildr2	chr1	166254139	166316832	8260	+	NM_001164528	P5686	protein_coding	2810478N18Rik| 3110063L10Rik| AI852300| D1Ertd471e| Dbsm1| ENSMUSG00000040612| Ll	immunoglobulin-like domain containing receptor 2	Ildr2
1005	Tada1	1.4499	10.2199	10.7559	1049	1963	27878	#FFE4c3,black	Tada1	chr1	166379167	166393620	2144	+	NM_030245	P9310	protein_coding	2900026B15Rik| D1Ertd251e| Staf42| Tada1l	transcriptional adaptor 1	Tada1
1006	Pogk	1.35659	7.30191	7.74189	138	242	71592	#FFE4c3,black	Pogk	chr1	166393612	166409828	7370	-	NM_001142948	P4622	protein_coding	9130401E23Rik| BASS2| mKIAA1513	pogo transposable element with KRAB domain	Pogk
1007	Gm4846	1	0	0	0	0	226601		Gm4846	chr1	166483613	166497588	1744	-	NM_001164306	P19282	protein_coding	EG226601| Fmo13	predicted gene 4846	Gm4846
1008	Gm4847	1	0	0	0	0	226604		Gm4847	chr1	166628971	166647693	3012	-	NM_001164312	P12023	protein_coding	EG226604| Fmo12	predicted gene 4847	Gm4847
1009	Fmo9	1	0	0	0	0	240894		Fmo9	chr1	166662055	166681845	3065	-	NM_172844	P5872	protein_coding	4831428F09Rik	flavin containing monooxygenase 9	Fmo9
1010	Gm16701	1	0	0	0	0	100503962		Gm16701	chr1	166974023	166999730	936	-	NR_037988		lncRNA		predicted gene, 16701	Gm16701
1011	Fam78b	14.2021	0.0986517	3.92668	0	16	226610	#FF0000,black	Fam78b	chr1	167001417	167091302	4666	+	NM_001160262	P13011	protein_coding	C030014K22Rik| C030020L09Rik	family with sequence similarity 78, member B	Fam78b
1012	Uck2	1.04835	10.3104	10.3785	1117	1511	80914		Uck2	chr1	167226084	167285127	1337	-	NM_030724	P18852	protein_coding	AA407809| AI481316| AU018180| AU020720| TSA903| UK| UMK| Umpk	uridine-cytidine kinase 2	Uck2
1013	Tmco1	1.15126	9.48968	9.69289	632	939	68944		Tmco1	chr1	167308670	167333978	4474	+	NM_001039483	P15885	protein_coding	1190006A08Rik| 4930403O06Rik| AA109065| AU022572| ESTM39	transmembrane and coiled-coil domains 1	Tmco1
1014	Aldh9a1	0.944967	8.96154	8.87988	438	534	56752		Aldh9a1	chr1	167349991	167368530	2833	+	NM_019993	P6621	protein_coding	AA139417| Abaldh| ESTM40| TMABA-DH| Tmabadh	aldehyde dehydrogenase 9, subfamily A1	Aldh9a1
1015	Mgst3	0.686795	7.54891	7.00686	164	145	66447	#E0FFFF,black	Mgst3	chr1	167372384	167393797	635	-	NM_025569	P20205	protein_coding	2010012L10Rik| 2010306B17Rik| 2700004G04Rik| AA516734| GST-III	microsomal glutathione S-transferase 3	Mgst3
1016	Lrrc52	1	0	0	0	0	240899		Lrrc52	chr1	167445675	167466780	1137	-	NM_001013382	P485	protein_coding	4930413P14Rik	leucine rich repeat containing 52	Lrrc52
1017	Rxrg	1	0	0	0	0	20183		Rxrg	chr1	167598362	167639623	2363	+	NM_009107	P2003	protein_coding	Nr2b3	retinoid X receptor gamma	Rxrg
1018	Lmx1a	0.0356064	4.81172	0	24	0	110648	#1E90FF,black	Lmx1a	chr1	167689558	167848733	3338	+	NM_033652	P7080	protein_coding	dr| dreher| Lmx1.1| sst	LIM homeobox transcription factor 1 alpha	Lmx1a
1019	Pbx1	0.701736	10.2974	9.7864	1107	1002	18514	#E0FFFF,black	Pbx1	chr1	168119364	168432169	9280	-	NM_008783	P6172	protein_coding	2310056B04Rik| D230003C07Rik| Pbx-1	pre B cell leukemia homeobox 1	Pbx1
1020	Nuf2	2.4434	6.73776	8.02665	93	295	66977	#FF6347,black	Nuf2	chr1	169497934	169531464	2405	-	NM_023284	P7658	protein_coding	2410003C07Rik| AU044112| C85691| Cdca1| NUF2R	NUF2, NDC80 kinetochore complex component	Nuf2
1021	Rgs5	0.871722	3.48842	3.29036	9	10	19737		Rgs5	chr1	169655501	169693526	1809	+	NM_009063	P5708	protein_coding	1110070A02Rik	regulator of G-protein signaling 5	Rgs5
1022	Rgs4	1.12747	5.42799	5.60108	37	54	19736		Rgs4	chr1	169741477	169747642	2941	-	NM_009062	P1565	protein_coding	AA004315| AA597169| ESTM48| ESTM50	regulator of G-protein signaling 4	Rgs4
1023	1700084C01Rik	1	0	0	0	0			1700084C01Rik	chr1	169928939	169934653	1440	+	NM_001033185	P14574
1024	Hsd17b7	2.14793	7.76088	8.86383	190	528	15490	#FF6347,black	Hsd17b7	chr1	169949537	169969205	4574	-	NM_010476	P17581	protein_coding	AI266814| ERG27	hydroxysteroid (17-beta) dehydrogenase 7	Hsd17b7
1025	3110045C21Rik	3.58445	7.49649	9.33824	158	734	67303	#FF6347,black	3110045C21Rik	chr1	169969409	169972396	1135	+	NR_040438		lncRNA	AI838577	RIKEN cDNA 3110045C21 gene	3110045C21Rik
1026	Ddr2	1.77628	10.746	11.5749	1511	3464	18214	#FFA07A,black	Ddr2	chr1	169972307	170088944	8290	-	NM_022563	P36	protein_coding	AW495251| Ntrkr3| tyro10	discoidin domain receptor family, member 2	Ddr2
1027	Uap1	0.938026	9.75727	9.66497	761	921	107652		Uap1	chr1	170141223	170174964	3081	-	NM_133806	P25799	protein_coding	AA420407| AA437972| AgX| AGX-1| AGX-2| AGX1| ESTM38| SPAG2	UDP-N-acetylglucosamine pyrophosphorylase 1	Uap1
1028	Uhmk1	12.587	0.0946588	3.74852	0	14	16589	#FF0000,black	Uhmk1	chr1	170199256	170215393	2024	-	NM_010633	P15057	protein_coding	4732477C12Rik| 4930500M09Rik| AA673513| AI449218| AU021979| C820018A03Rik| KIS| Kist| OTTMUSG00000021542| P-CIP2	U2AF homology motif (UHM) kinase 1	Uhmk1
1029	Sh2d1b2	1	0	0	0	0	545378		Sh2d1b2	chr1	170232871	170251587	399	+	NM_001033499	P14358	protein_coding	EAT-2B| Eat2b| Ert| Sh2d1c	SH2 domain containing 1B2	Sh2d1b2
1030	Sh2d1b1	0.67178	6.97638	6.40244	110	95	26904	#E0FFFF,black	Sh2d1b1	chr1	170277324	170285662	1433	+	NM_012009	P26595	protein_coding	EAT-2| EAT-2A| Eat2| Eat2a| Sh2d1b	SH2 domain containing 1B1	Sh2d1b1
1031	Gm7694	0.196623	4.75516	2.40866	23	5	665574	#00BFFF,black	Gm7694	chr1	170298193	170306332	3833	-	NM_001198955	P9584	protein_coding	EG665574	predicted gene 7694	Gm7694
1032	1700015E13Rik	1	0	0	0	0	76925		1700015E13Rik	chr1	170308861	170312125	713	+	NM_001039593	P22422	protein_coding		RIKEN cDNA 1700015E13 gene	1700015E13Rik
1033	Nos1ap	0.454105	5.12989	3.99099	30	17	70729	#87CEEB,black	Nos1ap	chr1	170317496	170589849	3864	-	NM_001109985	P3923	protein_coding	6330408P19Rik| Capon	nitric oxide synthase 1 (neuronal) adaptor protein	Nos1ap
1034	Olfml2b	0.359192	8.2596	6.78243	269	124	320078	#87CEEB,black	Olfml2b	chr1	170644532	170682789	3095	+	NM_177068	P70	protein_coding	1110018N05Rik| 4832415H08Rik| AI467542	olfactomedin-like 2B	Olfml2b
1035	Atf6	0.895952	10.0951	9.93655	962	1112	226641		Atf6	chr1	170704457	170867771	7463	-	NM_001081304	P13097	protein_coding	9130025P16Rik| 9630036G24| AA789574| Atf6alpha| ESTM49	activating transcription factor 6	Atf6
1036	Dusp12	1.4948	7.86981	8.44976	205	396	80915	#FFE4c3,black	Dusp12	chr1	170874188	170885540	1374	-	NM_023173	P11968	protein_coding	1190004O14Rik| AA027408| AW049275| ENSMUSG00000045460| ESTM36| LMW-DSP4| mVH1| T-DSP4| VH1	dual specificity phosphatase 12	Dusp12
1037	Fcrlb	0.0317572	4.97677	0	27	0	435653	#1E90FF,black	Fcrlb	chr1	170907273	170912941	1284	-	NM_001029984	P19534	protein_coding	FcRL2| Fcrlm2| Fcry| FREB-2| FREB2| mFCRL2	Fc receptor-like B	Fcrlb
1038	Fcrla	2.72589	0.0329627	1.47969	0	2	98752	#FF6347,black	Fcrla	chr1	170917594	170927583	1846	-	NM_145141	P19527	protein_coding	BB219290| FCRL| FCRL1| Fcrlm1| Fcrx| FREB| Freb1| mFcrX| mFREB	Fc receptor-like A	Fcrla
1039	Fcgr2b	0.271924	11.5135	9.63479	2573	902	14130	#87CEEB,black	Fcgr2b	chr1	170960559	170976071	1546	-	NM_010187	P19429	protein_coding	AI528646| CD32| F630109E10Rik| Fcgr2| Fcgr2a| FcgRII| Fcr-2| Fcr-3| fcRII| Fc[g]RII| Ly-17| Ly-m20| Lym-1| LyM-1	Fc receptor, IgG, low affinity IIb	Fcgr2b
1040	Fcgr4	0.560759	12.1351	11.3005	3959	2864	246256	#B0E0E6,black	Fcgr4	chr1	171018926	171029761	1250	+	NM_144559	P17754	protein_coding	4833442P21Rik| CD16-2| FcgammaRIV| Fcgr3a| FcgRIV| Fcrl3	Fc receptor, IgG, low affinity IV	Fcgr4
1041	Fcgr3	0.437794	13.8316	12.6399	12834	7249	14131	#87CEEB,black	Fcgr3	chr1	171051169	171059403	1353	-	NM_010188	P25670	protein_coding	CD16	Fc receptor, IgG, low affinity III	Fcgr3
1042	Cfap126	0.901777	4.87772	4.72856	25	29	75472		Cfap126	chr1	171121661	171126967	1034	+	NM_001081275	P20253	protein_coding	1700009P17Rik| AV282292| Flattop| Fltp	cilia and flagella associated protein 126	Cfap126
1043	Sdhc	0.902953	10.2685	10.1212	1085	1264	66052		Sdhc	chr1	171129157	171150603	1179	-	NM_025321	P25482	protein_coding	0610010E03Rik| AI316496| AU019277	succinate dehydrogenase complex, subunit C, integral membrane protein	Sdhc
1044	Mpz	1	0	0	0	0	17528		Mpz	chr1	171150713	171161123	1993	+	NM_008623	P2274	protein_coding	Mpp| P-zero| P0	myelin protein zero	Mpz
1045	Pcp4l1	0.0799029	4.4872	0.841593	19	1	66425	#1E90FF,black	Pcp4l1	chr1	171173264	171196268	1575	-	NM_025557	P15959	protein_coding	1500036F01Rik	Purkinje cell protein 4-like 1	Pcp4l1
1046	Nr1i3	1	0	0	0	0	12355		Nr1i3	chr1	171213970	171218845	1528	+	NM_009803	P6838	protein_coding	AA209988| AI551208| CAR| CAR-beta| Care2| ESTM32| MB67	nuclear receptor subfamily 1, group I, member 3	Nr1i3
1047	Tomm40l	1.69808	6.41137	7.17527	74	163	641376	#FFA07A,black	Tomm40l	chr1	171217803	171222514	2920	-	NM_001037170	P20730	protein_coding		translocase of outer mitochondrial membrane 40 homolog-like (yeast)	Tomm40l
1048	Apoa2	0.261448	4.92737	2.99197	26	8	11807	#87CEEB,black	Apoa2	chr1	171221564	171226379	1084	+	NM_001305585	P11438	protein_coding	Alp-2| Apo-AII| Apoa-2| ApoA-II| ApoAII| Hdl-1	apolipoprotein A-II	Apoa2
1049	Fcer1g	0.444539	14.234	13.0644	16963	9729	14127	#87CEEB,black	Fcer1g	chr1	171229572	171234349	658	-	NM_010185	P10881	protein_coding	AI573376| CD23| Fce1g| FcepsilonRI| FcR-gamma| FcRgamma| FcR[g]| Ly-50	Fc receptor, IgE, high affinity I, gamma polypeptide	Fcer1g
1050	Ndufs2	1.3718	11	11.456	1802	3190	226646	#FFE4c3,black	Ndufs2	chr1	171234860	171247112	1606	-	NM_153064	P13430	protein_coding	CI-49kD	NADH dehydrogenase (ubiquinone) Fe-S protein 2	Ndufs2
1051	Adamts4	1.14958	8.32289	8.524	281	417	240913		Adamts4	chr1	171250422	171259922	3673	+	NM_172845	P25718	protein_coding	3830423K05| ADAM-TS4| ADAMTS-2| ADMP-1| mKIAA0688	a disintegrin-like and metallopeptidase (reprolysin type) with thrombospondin type 1 motif, 4	Adamts4
1052	B4galt3	0.567035	10.5684	9.74996	1336	977	57370	#B0E0E6,black	B4galt3	chr1	171270328	171276895	1998	+	NM_020579	P13499	protein_coding	9530061M23Rik| AA104562| AW125175| ESTM26| ESTM6| R74981	UDP-Gal:betaGlcNAc beta 1,4-galactosyltransferase, polypeptide 3	B4galt3
1053	Ppox	0.892807	7.4401	7.27652	152	175	19044		Ppox	chr1	171276992	171281186	1821	-	NM_008911	P18999	protein_coding	Ppo	protoporphyrinogen oxidase	Ppox
1054	Usp21	1.53796	6.93774	7.55876	107	213	30941	#FFA07A,black	Usp21	chr1	171281953	171287961	2181	-	NM_013919	P22839	protein_coding	ESTM28| Usp16| Usp23| W53272	ubiquitin specific peptidase 21	Usp21
1055	Ufc1	1.32019	10.3066	10.7073	1114	1898	66155	#FFE4c3,black	Ufc1	chr1	171288564	171294982	964	-	NM_025388	P10409	protein_coding	1110021H02Rik| AA062310| ESTM29	ubiquitin-fold modifier conjugating enzyme 1	Ufc1
1056	Dedd	0.953742	9.62447	9.55614	694	854	21945		Dedd	chr1	171329145	171342501	2733	+	NM_001128609	P13756	protein_coding	CASP8IP1| Dedpro1| DEFT| FLDED1| KE05	death effector domain-containing	Dedd
1057	Nit1	1.53392	7.19424	7.81146	128	254	27045	#FFA07A,black	Nit1	chr1	171342237	171345645	1452	-	NM_012049	P2959	protein_coding	AI255805| ESTM30| W57327	nitrilase 1	Nit1
1058	Pfdn2	1.21554	10.4852	10.7668	1261	1978	18637		Pfdn2	chr1	171345699	171358170	622	+	NM_011070	P25498	protein_coding	ESTM27| W48336	prefoldin 2	Pfdn2
1059	Klhdc9	2.72589	0.0329627	1.47969	0	2	68874	#FF6347,black	Klhdc9	chr1	171358449	171360798	1555	-	NM_001033039	P11202	protein_coding	1190002J23Rik| AA087357| ESTM31	kelch domain containing 9	Klhdc9
1060	Pvrl4	0.251551	7.66586	5.67478	178	57		#87CEEB,black	Pvrl4	chr1	171370173	171388287	3504	+	NM_027893	P19276
1061	Arhgap30	0.685726	12.7208	12.1765	5942	5257	226652	#E0FFFF,black	Arhgap30	chr1	171388960	171410239	4487	+	NM_001005508	P8125	protein_coding	6030405P05Rik| Gm102| mFLJ00267	Rho GTPase activating protein 30	Arhgap30
1062	Usf1	0.507065	7.38185	6.40209	146	95	22278	#B0E0E6,black	Usf1	chr1	171411313	171418759	2092	+	NM_001305678	P6310	protein_coding	bHLHb11	upstream transcription factor 1	Usf1
1063	Tstd1	3.16188	2.49295	4.15373	4	19	226654	#FF6347,black	Tstd1	chr1	171419033	171420352	551	+	NM_001164525	P5788	protein_coding	AV065366| EG226654| Gm4848| KAT	thiosulfate sulfurtransferase (rhodanese)-like domain containing 1	Tstd1
1064	F11r	0.604358	12.599	11.8725	5461	4258	16456	#B0E0E6,black	F11r	chr1	171437561	171464593	2482	+	NM_172647	P6994	protein_coding	9130004G24| AA638916| ESTM33| JAM| JAM-1| JAM-A| Jcam| Jcam1| Ly106	F11 receptor	F11r
1065	Alyref2	1.03555	6.7672	6.8176	95	127	56009		Alyref2	chr1	171503478	171504750	1273	+	NM_019484	P18274	protein_coding	C130042O11Rik| REF2| Refbp2	Aly/REF export factor 2	Alyref2
1066	Itln1	1	0	0	0	0	16429		Itln1	chr1	171518124	171535294	1139	-	NM_010584	P5936	protein_coding	IntL| Itln| Itln2| Itln3| Itln5| Itlna| Lfr	intelectin 1 (galactofuranose binding)	Itln1
1067	Cd244	0.570954	9.84889	9.04034	811	597	18106	#B0E0E6,black	Cd244	chr1	171559193	171585316	3758	+	NM_018729	P23804	protein_coding	2B4| C9.1| F730046O15Rik| Ly90| NAIL| NKR2B4| Nmrk| SLAMF4	CD244 natural killer cell receptor 2B4	Cd244
1068	Ly9	0.361919	8.94806	7.48179	434	202	17085	#87CEEB,black	Ly9	chr1	171588613	171607410	2726	-	NM_008534	P12765	protein_coding	AI893573| CD229| Lgp100| Ly-9| SLAMF3| T100	lymphocyte antigen 9	Ly9
1069	Slamf7	0.397742	11.1631	9.83303	2018	1035	75345	#87CEEB,black	Slamf7	chr1	171632403	171653037	3977	-	NM_144539	P7667	protein_coding	19A| 19A24| 4930560D03Rik| CRACC| CS1	SLAM family member 7	Slamf7
1070	Cd48	0.282547	8.47287	6.64943	312	113	12506	#87CEEB,black	Cd48	chr1	171682055	171705257	1142	+	NM_007649	P23967	protein_coding	AI449234| AW610730| Bcm-1| BCM1| BLAST| BLAST-1| BLAST1| MEM-102| Sgp-60| SLAMF2	CD48 antigen	Cd48
1071	Slamf1	0.348436	2.95438	1.43334	6	2	27218	#87CEEB,black	Slamf1	chr1	171767132	171801184	2688	+	NM_013730	P3913	protein_coding	4933415F16| AA177906| CD150| CDw150| ESTM51| IPO-3| Slam	signaling lymphocytic activation molecule family member 1	Slamf1
1072	Cd84	0.650348	10.7373	10.1166	1502	1260	12523	#B0E0E6,black	Cd84	chr1	171839697	171890718	3383	+	NM_013489	P25015	protein_coding	A130013D22Rik| CDw84| SLAMF5	CD84 antigen	Cd84
1073	Slamf6	6.89298	0.0717712	2.8569	0	7	30925	#FF4500,black	Slamf6	chr1	171917537	171943868	2443	+	NM_030710	P3753	protein_coding	KAL1| KAL1b| Ly108| NTB-A| NTBA| SF2000	SLAM family member 6	Slamf6
1074	Vangl2	2.72589	0.0329627	1.47969	0	2	93840	#FF6347,black	Vangl2	chr1	172004371	172027268	2260	-	NM_033509	P1559	protein_coding	C530001F03Rik| loop-tail| Lootl| Lp| Lpp1| Ltap| ska17| ska<m17Jus>| stbm| strabismus| Vang1l2	vang-like 2 (van gogh, Drosophila)	Vangl2
1075	Nhlh1	4.41201	0.0529188	2.19436	0	4	18071	#FF4500,black	Nhlh1	chr1	172052292	172057596	2487	-	NM_010916	P4893	protein_coding	bHLHa35| Hen1| Nscl| Tal2	nescient helix loop helix 1	Nhlh1
1076	Ncstn	0.715878	9.13472	8.6525	494	456	59287	#E0FFFF,black	Ncstn	chr1	172066013	172082749	2855	-	NM_021607	P8428	protein_coding	9430068N19Rik| AA727311| Aph2| D1Dau13e| Kiaa0253| mKIAA0253| Nct	nicastrin	Ncstn
1077	Copa	0.859407	10.5045	10.2859	1278	1417	12847		Copa	chr1	172082529	172122332	4629	+	NM_009938	P17380	protein_coding	AU040324| xenin	coatomer protein complex subunit alpha	Copa
1078	Pex19	1.38334	8.52332	8.99148	323	577	19298	#FFE4c3,black	Pex19	chr1	172126755	172136497	3131	+	NM_001159525	P2679	protein_coding	Pxf	peroxisomal biogenesis factor 19	Pex19
1079	Dcaf8	1.2521	9.83293	10.1573	802	1296	98193	#FFE4c3,black	Dcaf8	chr1	172148015	172196393	3743	+	NM_153555	P16366	protein_coding	AA408877| AA433120| AA792214| AU018973| C76055| D1Dau35e| D1Ucla4| H326| Wdr42a	DDB1 and CUL4 associated factor 8	Dcaf8
1080	Pea15a	1.75495	10.44	11.2514	1222	2768	18611	#FFA07A,black	Pea15a	chr1	172196729	172206781	2477	-	NM_011063	P15888	protein_coding	Mat1| PEA-15| Pea15| Pkcs15	phosphoprotein enriched in astrocytes 15A	Pea15a
1081	Casq1	1.8656	0.0188451	0.918484	0	1	12372	#FFA07A,black	Casq1	chr1	172209894	172219895	1874	-	NM_009813	P17487	protein_coding	CSQ| CSQ-1| CSQ1| sCSQ	calsequestrin 1	Casq1
1082	Atp1a4	1	0	0	0	0	27222		Atp1a4	chr1	172223508	172258424	3485	-	NM_013734	P6396	protein_coding		ATPase, Na+/K+ transporting, alpha 4 polypeptide	Atp1a4
1083	Atp1a2	0.472867	1.0805	0	1	0	98660	#87CEEB,black	Atp1a2	chr1	172271709	172298064	6227	-	NM_178405	P6757	protein_coding	Atpa-3| AW060654| mKIAA0778	ATPase, Na+/K+ transporting, alpha 2 polypeptide	Atp1a2
1084	Igsf8	1.6201	11.1056	11.8017	1939	4054	140559	#FFA07A,black	Igsf8	chr1	172312407	172319835	2232	+	NM_080419	P9018	protein_coding	ESTM34| EWI-2| KCT-4| PGRL	immunoglobulin superfamily, member 8	Igsf8
1085	Kcnj9	1	0	0	0	0	16524		Kcnj9	chr1	172321033	172329263	3270	-	NM_008429	P2004	protein_coding	1700085N21Rik| Girk3| Kir3.3| mbGIRK3	potassium inwardly-rectifying channel, subfamily J, member 9	Kcnj9
1086	Kcnj10	9.95431	1.16056	4.47588	1	24	16513	#FF0000,black	Kcnj10	chr1	172341210	172374085	5407	+	NM_001039484	P11378	protein_coding	BIR10| BIRK-1| Kir1.2| Kir4.1	potassium inwardly-rectifying channel, subfamily J, member 10	Kcnj10
1087	Pigm	1.02845	8.52766	8.56813	324	430	67556		Pigm	chr1	172376531	172384099	7569	+	NM_026234	P19048	protein_coding	4933437L05Rik| AI644422| AV302080| C920011G20Rik	phosphatidylinositol glycan anchor biosynthesis, class M	Pigm
1088	Slamf9	0.49748	9.30752	8.30023	557	357	98365	#87CEEB,black	Slamf9	chr1	172475360	172478409	1145	+	NM_029612	P9260	protein_coding	2310026I04Rik| AI462096| CD2F-10| Cd2f10| CD84-H1| SF2001	SLAM family member 9	Slamf9
1089	Igsf9	0.625082	7.12458	6.4467	122	98	93842	#B0E0E6,black	Igsf9	chr1	172482213	172498877	4249	+	NM_001145800	P9058	protein_coding	644ETD8| Dasm1| Kiaa1355-hp| mKIAA1355| Ncaml| NRT1	immunoglobulin superfamily, member 9	Igsf9
1090	Tagln2	1.2621	14.6375	14.9733	22437	36538	21346	#FFE4c3,black	Tagln2	chr1	172500246	172507375	1382	+	NM_178598	P20178	protein_coding	2700094C18Rik| Sm22a| Sm22B| SM22beta	transgelin 2	Tagln2
1091	Cfap45	1.71643	6.88336	7.66277	103	229	71870	#FFA07A,black	Cfap45	chr1	172521130	172545870	1822	+	NM_027972	P7961	protein_coding	1700028D05Rik| Ccdc19| Nesg1	cilia and flagella associated protein 45	Cfap45
1092	4933439K11Rik	2.72589	0.0329627	1.47969	0	2	71319	#FF6347,black	4933439K11Rik	chr1	172541620	172550806	941	-	NR_040558		lncRNA		RIKEN cDNA 4933439K11 gene	4933439K11Rik
1093	Vsig8	16.6194	0.103503	4.1583	0	19	240916	#FF0000,black	Vsig8	chr1	172555938	172563717	1879	+	NM_177723	P22043	protein_coding	A030011M19| EG240916	V-set and immunoglobulin domain containing 8	Vsig8
1094	Slamf8	0.6573	10.4783	9.87291	1255	1064	74748	#B0E0E6,black	Slamf8	chr1	172581377	172590568	2040	-	NM_029084	P20103	protein_coding	5830408F06Rik| Blame| SBBI42	SLAM family member 8	Slamf8
1095	Fcrl6	1	0	0	0	0	677296		Fcrl6	chr1	172596640	172602551	1914	-	NM_001164725	P20717	protein_coding	ENSMUSG00000070504| FcRH6| mIFGP6| moFcRH6	Fc receptor-like 6	Fcrl6
1096	Dusp23	0.622818	7.56623	6.88312	166	133	68440	#B0E0E6,black	Dusp23	chr1	172630769	172632974	1417	-	NM_026725	P5603	protein_coding	1300005N15Rik| LDP-3	dual specificity phosphatase 23	Dusp23
1097	Crp	1	0	0	0	0	12944		Crp	chr1	172698056	172699966	1698	+	NM_007768	P18633	protein_coding	AI255847	C-reactive protein, pentraxin-related	Crp
1098	Apcs	1	0	0	0	0	20219		Apcs	chr1	172893961	172895054	984	-	NM_011318	P17163	protein_coding	Sap	serum amyloid P-component	Apcs
1099	Olfr16	1	0	0	0	0	18313		Olfr16	chr1	172956768	172957817	1050	+	NM_008763	P7830	protein_coding	MOR23| MOR26713	olfactory receptor 16	Olfr16
1100	Olfr1408	1	0	0	0	0	258759		Olfr1408	chr1	173130283	173131215	933	-	NM_146764	P2542	protein_coding	MOR267-4	olfactory receptor 1408	Olfr1408
1101	Olfr1406	1	0	0	0	0	258758		Olfr1406	chr1	173183442	173184504	1063	-	NM_146763	P15414	protein_coding	MOR267-5	olfactory receptor 1406	Olfr1406
1102	Olfr218	1	0	0	0	0	258880		Olfr218	chr1	173203358	173204299	942	+	NM_001001809	P1220	protein_coding	MOR267-3| Olfr1405-ps1| Olfr218-ps1	olfactory receptor 218	Olfr218
1103	Olfr1404	1	0	0	0	0	258881		Olfr1404	chr1	173215607	173216640	1034	+	NM_146881	P6611	protein_coding	MOR267-2	olfactory receptor 1404	Olfr1404
1104	Fcer1a	1	0	0	0	0	14125		Fcer1a	chr1	173221271	173227229	1026	-	NM_010184	P23055	protein_coding	Fce1a| fcepsilonri| FcERI| Fcr-5	Fc receptor, IgE, high affinity I, alpha polypeptide	Fcer1a
1105	Olfr418	1	0	0	0	0	258645		Olfr418	chr1	173270147	173271137	991	+	NM_146651	P24613	protein_coding	MOR267-12P| MOR267-8| Olfr1403| Olfr418-ps1	olfactory receptor 418	Olfr418
1106	Mptx2	1	0	0	0	0	100504232		Mptx2	chr1	173274461	173277756	694	-	NM_001205011	P25738	protein_coding	ENSMUSG00000079180| Gm11062	mucosal pentraxin 2	Mptx2
1107	Ackr1	7.71237	0.0763504	3.02352	0	8	13349	#FF4500,black	Ackr1	chr1	173331886	173333503	1158	-	NM_010045	P2779	protein_coding	AA162249| CCBP1| CD234| Darc| Dfy| ESTM35| FY| GPD	atypical chemokine receptor 1 (Duffy blood group)	Ackr1
1108	Cadm3	8.52916	0.0803535	3.17276	0	9	94332	#FF0000,black	Cadm3	chr1	173334254	173367695	4159	-	NM_053199	P2884	protein_coding	BIgR| Igsf4b| Necl-1| Necl1| SynCAM3| Tsll1	cell adhesion molecule 3	Cadm3
1109	Aim2	1.27424	11.4972	11.8469	2544	4183	383619	#FFE4c3,black	Aim2	chr1	173420604	173466036	2537	+	NM_001013779	P25879	protein_coding	Gm1313| Ifi210	absent in melanoma 2	Aim2
1110	BC094916	0.425364	7.15902	5.92579	125	68	545384	#87CEEB,black	BC094916	chr1	173521311	173535957	1294	-	NM_001024721	P16962	protein_coding	Ifi214| p214	cDNA sequence BC094916	BC094916
1111	Pydc4	0.402679	9.12873	7.81643	492	255	623121	#87CEEB,black	Pydc4	chr1	173591957	173599274	2680	-	NM_001177349	P21676	protein_coding	E030037K03Rik| E430029J22Rik	pyrin domain containing 4	Pydc4
1112	Pyhin1	0.45678	12.1402	11.0097	3973	2341	236312	#87CEEB,black	Pyhin1	chr1	173630859	173647928	3497	+	NM_175026	P613	protein_coding	4930422C14| AI447904| Ifi209| Ifix	pyrin and HIN domain family, member 1	Pyhin1
1113	Pydc3	0.425745	10.9201	9.68815	1705	936	100033459	#87CEEB,black	Pydc3	chr1	173673680	173698392	2987	+	NM_001162938	P21790	protein_coding	9830148g24rik| E430029J22Rik	pyrin domain containing 3	Pydc3
1114	AI607873	0.374485	11.5974	10.1803	2727	1317	226691	#87CEEB,black	AI607873	chr1	173723428	173741809	3483	-	NM_001204910	P14359	protein_coding		expressed sequence AI607873	AI607873
1115	Ifi204	0.446212	13.1959	12.0317	8260	4755	15951	#87CEEB,black	Ifi204	chr1	173747294	173766919	2295	-	NM_008329	P11187	protein_coding	Ifi16| p204	interferon activated gene 204	Ifi204
1116	Mndal	0.459212	12.7439	11.6211	6038	3577	100040462	#87CEEB,black	Mndal	chr1	173857220	173880187	1908	-	NM_001170853	P12310	protein_coding	100040462| Gm2785	myeloid nuclear differentiation antigen like	Mndal
1117	Mnda	0.402167	13.2721	11.958	8708	4518	381308	#87CEEB,black	Mnda	chr1	173896341	173913046	1783	-	NM_001033450	P21231	protein_coding	A730048F03| ifi-205-B| Ifi205b	myeloid cell nuclear differentiation antigen	Mnda
1118	Ifi203	0.488839	12.6537	11.6211	5672	3577	15950	#87CEEB,black	Ifi203	chr1	173920401	173942672	4891	-	NM_001302651	P15911	protein_coding		interferon activated gene 203	Ifi203
1119	Ifi202b	0.113239	3.14256	0	7	0	26388	#1E90FF,black	Ifi202b	chr1	173962569	173982844	1793	-	NM_011940	P19363	protein_coding	Ifbip-1| Ifi202| Ifi202a| p202	interferon activated gene 202B	Ifi202b
1120	Ifi205	0.368324	12.7851	11.3441	6213	2952	226695	#87CEEB,black	Ifi205	chr1	174011998	174031755	1613	-	NM_172648	P18674	protein_coding	D3| D3cDNA| Ifi205a	interferon activated gene 205	Ifi205
1121	Olfr433	4.41201	0.0529188	2.19436	0	4	258712	#FF4500,black	Olfr433	chr1	174041933	174042936	1004	+	NM_146717	P24082	protein_coding	MOR123-1	olfactory receptor 433	Olfr433
1122	Olfr432	1	0	0	0	0	258711		Olfr432	chr1	174050375	174051313	939	+	NM_146716	P7333	protein_coding	MOR123-2	olfactory receptor 432	Olfr432
1123	Olfr430	1	0	0	0	0	258713		Olfr430	chr1	174069300	174070253	954	+	NM_146718	P23335	protein_coding	MOR105-5P	olfactory receptor 430	Olfr430
1124	Olfr429	1	0	0	0	0	258717		Olfr429	chr1	174089038	174089980	943	+	NM_146722	P26821	protein_coding	MOR105-1	olfactory receptor 429	Olfr429
1125	Olfr426	1	0	0	0	0			Olfr426	chr1	174099460	174100410	949	+	NM_001206926	P6781
1126	Olfr427	1	0	0	0	0	259162		Olfr427	chr1	174099460	174100407	948	+	NM_207158	P25443	protein_coding	MOR105-7| MOR105-9	olfactory receptor 427	Olfr427
1127	Olfr231	1	0	0	0	0	404222		Olfr231	chr1	174117091	174118014	924	-	NM_001005520	P7069	protein_coding	MOR105-4| Olfr231-ps1| Olfr244| Olfr244-ps1| Olfr425| Olfr425-ps1	olfactory receptor 231	Olfr231
1128	Olfr424	1	0	0	0	0	258716		Olfr424	chr1	174136746	174137693	948	+	NM_146721	P1745	protein_coding	MOR105-2	olfactory receptor 424	Olfr424
1129	Olfr421-ps1	1	0	0	0	0	258715		Olfr421-ps1	chr1	174151481	174152530	1050	+	NR_047667		misc_RNA	MOR105-3| Olfr421| Olfr422-ps1	olfactory receptor 421, pseudogene 1	Olfr421-ps1
1130	Olfr420	1	0	0	0	0	258302		Olfr420	chr1	174158722	174159767	1046	+	NM_146305	P16411	protein_coding	MOR105-10	olfactory receptor 420	Olfr420
1131	Spta1	2.72589	0.0329627	1.47969	0	2	20739	#FF6347,black	Spta1	chr1	174172776	174248449	8405	+	NM_011465	P21412	protein_coding	AF093576| AI451697| ha| ihj| nmf4| sph| Spna-1| Spna1	spectrin alpha, erythrocytic 1	Spta1
1132	Olfr419	1	0	0	0	0	258710		Olfr419	chr1	174249889	174250976	1088	-	NM_146715	P16295	protein_coding	MOR267-6	olfactory receptor 419	Olfr419
1133	Mptx1	1	0	0	0	0	66289		Mptx1	chr1	174330518	174332877	803	+	NM_025470	P22413	protein_coding	1810030J14Rik| AV054416| Mptx	mucosal pentraxin 1	Mptx1
1134	Olfr417	1	0	0	0	0	258238		Olfr417	chr1	174368919	174369848	930	+	NM_207137	P14124	protein_coding	GA_x5J8B7W3B3M-312879-313274| GA_x6K02T2P20D-20787051-20786119| MOR267-11	olfactory receptor 417	Olfr417
1135	Olfr248	1	0	0	0	0	258709		Olfr248	chr1	174391046	174392055	1010	+	NM_146714	P20963	protein_coding	MOR267-7| Olfr248-ps1| Olfr415	olfactory receptor 248	Olfr248
1136	Olfr414	1	0	0	0	0	258756		Olfr414	chr1	174430430	174431384	955	+	NM_146761	P15223	protein_coding	MOR103-10	olfactory receptor 414	Olfr414
1137	Olfr220	1	0	0	0	0	546747		Olfr220	chr1	174448625	174449602	978	+	NM_207694	P5205	protein_coding	EG546747| MOR103-13P| MOR103-17| Olfr220-ps1| Olfr413-ps1	olfactory receptor 220	Olfr220
1138	Fmn2	1	0	0	0	0	54418		Fmn2	chr1	174501825	174822729	6442	+	NM_019445	P24180	protein_coding	AU024104	formin 2	Fmn2
1139	Grem2	9.3438	0.0838847	3.30789	0	10	23893	#FF0000,black	Grem2	chr1	174833785	174921819	3745	-	NM_011825	P24472	protein_coding	Gremlin2| Prdc	gremlin 2, DAN family BMP antagonist	Grem2
1140	Rgs7	1	0	0	0	0	24012		Rgs7	chr1	175059076	175492545	2487	-	NM_001199003	P24698	protein_coding		regulator of G protein signaling 7	Rgs7
1141	Fh1	1.01971	9.24154	9.26969	532	700	14194		Fh1	chr1	175601378	175625635	1632	-	NM_010209	P5816	protein_coding	Fh| Fh-1	fumarate hydratase 1	Fh1
1142	Kmo	0.443093	6.03737	4.86305	57	32	98256	#87CEEB,black	Kmo	chr1	175632193	175660853	2498	+	NM_133809	P21941	protein_coding	AI046660	kynurenine 3-monooxygenase (kynurenine 3-hydroxylase)	Kmo
1143	Opn3	1.72087	6.20474	6.98787	64	143	13603	#FFA07A,black	Opn3	chr1	175662421	175692632	1769	-	NM_010098	P625	protein_coding	Ecpn| ERO	opsin 3	Opn3
1144	Chml	1.07175	4.42386	4.52383	18	25	12663		Chml	chr1	175682238	175688353	6116	-	NM_021350	P17880	protein_coding	AI450814| E030003F13Rik| REP-2| Rep2	choroideremia-like	Chml
1145	Wdr64	1	0	0	0	0	75820		Wdr64	chr1	175698593	175815733	3816	+	NM_029453	P13751	protein_coding	4930415O10Rik| 4930511H01Rik	WD repeat domain 64	Wdr64
1146	Exo1	1.09647	6.37166	6.50453	72	102	26909		Exo1	chr1	175880778	175911396	5506	+	NM_012012	P162	protein_coding	5730442G03Rik| Msa	exonuclease 1	Exo1
1147	Becn2	1	0	0	0	0	226720		Becn2	chr1	175920329	175922225	1789	+	NM_001290692	P13141	protein_coding	Beclin-2| Gm104	beclin 2	Becn2
1148	Pld5	1	0	0	0	0	319455		Pld5	chr1	175962306	176275312	3894	-	NM_001195816	P22543	protein_coding	B230365F16Rik	phospholipase D family, member 5	Pld5
1149	Cep170	0.808273	9.49416	9.18707	634	661	545389		Cep170	chr1	176733653	176807124	6930	-	NM_001099637	P12167	protein_coding	4933426L22Rik| A330004A13Rik| AI195353	centrosomal protein 170	Cep170
1150	Sdccag8	1.28538	9.247	9.60919	534	886	76816	#FFE4c3,black	Sdccag8	chr1	176814660	177020432	2771	+	NM_029756	P24983	protein_coding	2700048G21Rik| 5730470G24Rik| Cccap	serologically defined colon cancer antigen 8	Sdccag8
1151	Hmga2-ps1	0.771273	8.69507	8.32038	364	362	15365	#E0FFFF,black	Hmga2-ps1	chr1	176834624	176836133	1510	-	NR_037996		misc_RNA	EG666235| Gm7996| Hmgic-ps1| [y]i-c	high mobility group AT-hook 2, pseudogene 1	Hmga2-ps1
1152	Akt3	1.04699	8.66319	8.72944	356	481	23797		Akt3	chr1	177022115	177248767	4735	-	NM_011785	P7587	protein_coding	AI851531| D930002M15Rik| Nmf350	thymoma viral proto-oncogene 3	Akt3
1153	Zbtb18	0.611217	10.1794	9.46915	1020	804	30928	#B0E0E6,black	Zbtb18	chr1	177444661	177450764	8782	+	NM_001012330	P24895	protein_coding	RP58| Zfp238| Znf238	zinc finger and BTB domain containing 18	Zbtb18
1154	2310043L19Rik	0.575363	2.96062	2.16317	6	4	75589	#B0E0E6,black	2310043L19Rik	chr1	177641542	177642943	698	-	NR_037994		lncRNA		RIKEN cDNA 2310043L19 gene	2310043L19Rik
1155	1700016C15Rik	1	0	0	0	0	69428		1700016C15Rik	chr1	177729814	177753305	749	+	NM_027077	P8528	protein_coding		RIKEN cDNA 1700016C15 gene	1700016C15Rik
1156	Adss	1.64743	9.62457	10.3448	694	1476	11566	#FFA07A,black	Adss	chr1	177763178	177796509	2553	-	NM_007422	P9057	protein_coding	Adss2| AI314886| AS	adenylosuccinate synthetase, non muscle	Adss
1157	Gm16432	1	0	0	0	0	545391		Gm16432	chr1	177991435	178048291	1663	+	NM_001034899	P6421	protein_coding	EG545391| EG666250	predicted gene 16432	Gm16432
1158	Desi2	0.824241	8.69904	8.42018	365	388	78825		Desi2	chr1	178187417	178252597	4213	+	NM_024282	P3374	protein_coding	5830417C01Rik| DeSI-2| Fam152a| Pppde1	desumoylating isopeptidase 2	Desi2
1159	Cox20	1.01658	8.31257	8.33629	279	366	66359		Cox20	chr1	178319153	178322693	448	+	NM_025511	P3518	protein_coding	2310005N03Rik| Fam36a	COX20 Cox2 chaperone	Cox20
1160	Hnrnpu	1.02312	13.1064	13.1394	7763	10248	51810		Hnrnpu	chr1	178328300	178337784	3670	-	NM_016805	P14752	protein_coding	AA408410| AI256620| AL024194| AL024437| AW557595| C86794| hnRNP U| Hnrpu| SAFA| Sp120	heterogeneous nuclear ribonucleoprotein U	Hnrnpu
1161	Efcab2	1.33371	4.7636	5.17904	23	40	68226	#FFE4c3,black	Efcab2	chr1	178405881	178483249	2538	+	NM_026626	P9531	protein_coding	1700073K01Rik| D830011E08Rik	EF-hand calcium binding domain 2	Efcab2
1162	Kif26b	3.27601	1.14011	2.85205	1	7	269152	#FF6347,black	Kif26b	chr1	178529125	178932857	7406	+	NM_001161665	P10339	protein_coding	4832420M10| BC056349| D230039L06Rik	kinesin family member 26B	Kif26b
1163	Smyd3	2.30754	6.37273	7.57909	72	216	69726	#FF6347,black	Smyd3	chr1	178955039	179518003	3761	-	NM_027188	P26568	protein_coding	2410008A19Rik| Zmynd1	SET and MYND domain containing 3	Smyd3
1164	Tfb2m	0.734358	6.68947	6.24402	90	85	15278	#E0FFFF,black	Tfb2m	chr1	179528056	179546267	2448	-	NM_008249	P26766	protein_coding	Hkp1	transcription factor B2, mitochondrial	Tfb2m
1165	Cnst	1.16987	6.55721	6.78356	82	124	226744		Cnst	chr1	179546529	179627473	4545	+	NM_146105	P20112	protein_coding	9630058J23Rik	consortin, connexin sorting protein	Cnst
1166	Sccpdh	3.10322	6.67519	8.30895	89	359	109232	#FF6347,black	Sccpdh	chr1	179668231	179687184	1922	+	NM_178653	P24242	protein_coding	AW214504| C330023F11Rik	saccharopine dehydrogenase (putative)	Sccpdh
1167	Ahctf1	2.36733	8.86316	10.1064	409	1251	226747	#FF6347,black	Ahctf1	chr1	179744904	179804015	8831	-	NM_026375	P24585	protein_coding	6230412P20Rik| AV011447| Elys	AT hook containing transcription factor 1	Ahctf1
1168	Cdc42bpa	1.64997	8.28151	9.00395	273	582	226751	#FFA07A,black	Cdc42bpa	chr1	179961089	180165602	8656	+	NM_001033285	P21583	protein_coding	A930014J19Rik| DMPK-like	CDC42 binding protein kinase alpha	Cdc42bpa
1169	Adck3	1.76229	7.91812	8.73557	212	483	67426	#FFA07A,black	Adck3	chr1	180165238	180196020	4076	-	NM_023341	P17610	protein_coding	4632432J16Rik| AI462003| Cabc1| mKIAA0451	aarF domain containing kinase 3	Adck3
1170	Psen2	0.779696	9.94683	9.58782	868	873	19165	#E0FFFF,black	Psen2	chr1	180227004	180256300	2084	-	NM_001128605	P4157	protein_coding	Ad4h| ALG-3| Alg3| PS-2| PS2| Psnl2| STM2	presenilin 2	Psen2
1171	Gm5069	0.900595	7.14825	6.9972	124	144	277333		Gm5069	chr1	180326969	180330549	3581	-	NR_003623		misc_RNA	EG277333	predicted pseudogene 5069	Gm5069
1172	Itpkb	0.259447	6.34939	4.4029	71	23	320404	#87CEEB,black	Itpkb	chr1	180330476	180423659	5101	+	NM_001081175	P11375	protein_coding	1110033J02Rik| E130307H12Rik	inositol 1,4,5-trisphosphate 3-kinase B	Itpkb
1173	6330403A02Rik	0.0359776	5.634	0.837243	43	1		#1E90FF,black	6330403A02Rik	chr1	180432373	180483504	6557	-	NM_001081227	P6732
1174	Parp1	1.41487	9.37099	9.87166	582	1063	11545	#FFE4c3,black	Parp1	chr1	180568975	180601254	3827	+	NM_007415	P2397	protein_coding	5830444G22Rik| Adprp| Adprt1| AI893648| ARTD1| C80510| PARP| parp-1| PPOL| sPARP-1	poly (ADP-ribose) polymerase family, member 1	Parp1
1175	Lin9	1.06302	6.86888	6.95705	102	140	72568		Lin9	chr1	180641150	180690687	3278	+	NR_120498		protein_coding	2700022J23Rik| Bara| Lin-9| mLin-9| TGS| TGS1	lin-9 homolog (C. elegans)	Lin9
1176	Mixl1	0.0690529	3.85615	0	12	0	27217	#1E90FF,black	Mixl1	chr1	180693048	180697034	2289	-	NM_013729	P1001	protein_coding	Mm1| Mml	Mix1 homeobox-like 1 (Xenopus laevis)	Mixl1
1177	Acbd3	1.00808	11.0135	11.0251	1819	2366	170760		Acbd3	chr1	180726043	180754204	3471	+	NM_133225	P257	protein_coding	60kDa| 8430407O11Rik| D1Ertd10e| GCP60| Gocap1| GOLPH1| Pap7	acyl-Coenzyme A binding domain containing 3	Acbd3
1178	H3f3a	0.568267	12.0131	11.1977	3638	2667	15078	#B0E0E6,black	H3f3a	chr1	180802568	180813603	1076	-	NM_008210	P12472	protein_coding	H3.3A	H3 histone, family 3A	H3f3a
1179	Sde2	0.449695	12.5088	11.3558	5130	2976	208768	#87CEEB,black	Sde2	chr1	180851151	180868114	3190	+	NM_145943	P18095	protein_coding		SDE2 telomere maintenance homolog (S. pombe)	Sde2
1180	Lefty2	13.3949	0.0967449	3.84036	0	15	320202	#FF0000,black	Lefty2	chr1	180893119	180899102	2461	+	NM_177099	P25690	protein_coding	6030463A22Rik| Ebaf| Lefta| Leftb| lefty-2| lefty-B	left-right determination factor 2	Lefty2
1181	Pycr2	2.01353	10.8597	11.8695	1635	4249	69051	#FF6347,black	Pycr2	chr1	180904274	180908088	1599	+	NM_133705	P21668	protein_coding	1810018M05Rik| P5cr2	pyrroline-5-carboxylate reductase family, member 2	Pycr2
1182	Lefty1	1.33893	6.62537	7.04646	86	149	13590	#FFE4c3,black	Lefty1	chr1	180935039	180938401	1604	+	NM_010094	P4087	protein_coding	AI450052| Ebaf| Leftb| lefty| lefty-1| Stra3| Tgfb4	left right determination factor 1	Lefty1
1183	Tmem63a	1.61584	11.8209	12.5132	3184	6639	208795	#FFA07A,black	Tmem63a	chr1	180942518	180975104	3239	+	NM_144794	P394	protein_coding	BC014795| Tmem64a	transmembrane protein 63a	Tmem63a
1184	Ephx1	3.18902	3.76447	5.43759	11	48	13849	#FF6347,black	Ephx1	chr1	180989556	181017495	1665	-	NM_010145	P4668	protein_coding	EH| Eph-1| Eph1| Epxh1| mEH	epoxide hydrolase 1, microsomal	Ephx1
1185	9130409I23Rik	1	0	0	0	0	619326		9130409I23Rik	chr1	181051237	181060667	1898	+	NM_001033819	P16353	protein_coding		RIKEN cDNA 9130409I23 gene	9130409I23Rik
1186	Nvl	1.24454	7.44977	7.76538	153	246	67459		Nvl	chr1	181093423	181144157	3060	-	NM_026171	P12279	protein_coding	1200009I24Rik	nuclear VCP-like	Nvl
1187	Cnih4	0.925135	10.1085	9.99622	971	1159	98417		Cnih4	chr1	181150931	181168994	3268	+	NM_030131	P13730	protein_coding	AI647760| AW050376| CNIH-4| D530030D03Rik| E430023H19Rik| HSPC163	cornichon family AMPA receptor auxiliary protein 4	Cnih4
1188	Wdr26	0.893687	13.0986	12.9364	7721	8903	226757		Wdr26	chr1	181173226	181211978	7047	-	NM_145514	P21952	protein_coding	1600024A01Rik| AA693241| AI447817| AU044014| C77982| Gid7	WD repeat domain 26	Wdr26
1189	Cnih3	1	0	0	0	0	72978		Cnih3	chr1	181352628	181460641	2670	+	NM_028408	P22212	protein_coding	2900075G08Rik| CNIH-3	cornichon family AMPA receptor auxiliary protein 3	Cnih3
1190	Ccdc121	1	0	0	0	0	403180		Ccdc121	chr1	181509633	181511451	1819	-	NM_207280	P1063	protein_coding	6530421E24Rik| Gm755	coiled-coil domain containing 121	Ccdc121
1191	Lbr	1.04586	11.6288	11.6935	2787	3761	98386		Lbr	chr1	181815315	181842401	3552	-	NM_133815	P14318	protein_coding	AI505894| ic	lamin B receptor	Lbr
1192	Enah	0.817578	6.06338	5.7728	58	61	13800		Enah	chr1	181896386	182019980	11615	-	NM_008680	P26823	protein_coding	Mena| NDPP-1| Ndpp1| WBP8	enabled homolog (Drosophila)	Enah
1193	Srp9	0.889745	10.0086	9.84007	906	1040	27058		Srp9	chr1	182124737	182132415	1388	+	NM_012058	P17104	protein_coding	9kDa	signal recognition particle 9	Srp9
1194	Vmn1r1	1	0	0	0	0	625823		Vmn1r1	chr1	182157178	182158098	921	-	NM_001166728	P19668	protein_coding	EG625823| Gm6628	vomeronasal 1 receptor 1	Vmn1r1
1195	Degs1	1.19899	12.6699	12.9317	5736	8874	13244		Degs1	chr1	182275770	182282759	2005	-	NM_007853	P16572	protein_coding	AA536663| Degs| Des1| Mdes	delta(4)-desaturase, sphingolipid 1	Degs1
1196	1700047M11Rik	8.52916	0.0803535	3.17276	0	9	67330	#FF0000,black	1700047M11Rik	chr1	182300834	182303289	686	+	NR_015458		lncRNA		RIKEN cDNA 1700047M11 gene	1700047M11Rik
1197	Fbxo28	0.778981	9.49188	9.13154	633	636	67948	#E0FFFF,black	Fbxo28	chr1	182313102	182341606	4913	-	NM_175127	P19178	protein_coding	4833428J17Rik| 5730505P19Rik| D1Ertd578e| Fbx28| mKIAA0483	F-box protein 28	Fbxo28
1198	Trp53bp2	0.715649	7.95771	7.47503	218	201	209456	#E0FFFF,black	Trp53bp2	chr1	182409167	182462436	4370	+	NM_173378	P332	protein_coding	53BP2| AI746547| ASPP2| PPP1R13A| Tp53bp2| X98550	transformation related protein 53 binding protein 2	Trp53bp2
1199	Capn2	1.35414	11.4686	11.906	2494	4358	12334	#FFE4c3,black	Capn2	chr1	182467259	182517483	3185	-	NM_009794	P21094	protein_coding	AI326419| Capa-2| Capa2| m-calpain| m-calpin	calpain 2	Capn2
1200	Capn8	1	0	0	0	0	170725		Capn8	chr1	182565007	182632352	3705	+	NM_001145806	P12650	protein_coding	nCL-2| nCL-2'	calpain 8	Capn8
1201	Ccdc185	1	0	0	0	0	433386		Ccdc185	chr1	182747126	182749180	2055	-	NM_001033547	P9678	protein_coding	4922505E12Rik	coiled-coil domain containing 185	Ccdc185
1202	Susd4	1	0	0	0	0	96935		Susd4	chr1	182764906	182895654	2035	+	NM_144796	P1828	protein_coding	AI848994| E430021N18Rik| N28096	sushi domain containing 4	Susd4
1203	Tlr5	0.316328	6.17923	4.51872	63	25	53791	#87CEEB,black	Tlr5	chr1	182954788	182976044	3199	+	NM_016928	P11526	protein_coding		toll-like receptor 5	Tlr5
1204	Disp1	1.28705	7.05312	7.41719	116	193	68897	#FFE4c3,black	Disp1	chr1	183086264	183221529	5208	-	NM_026866	P9973	protein_coding	1190008H24Rik| DispA	dispatched homolog 1 (Drosophila)	Disp1
1205	Brox	0.600716	11.4881	10.7529	2528	1959	71678	#B0E0E6,black	Brox	chr1	183276342	183297008	3456	-	NM_027861	P7586	protein_coding	0610010K06Rik	BRO1 domain and CAAX motif containing	Brox
1206	Aida	1.79153	9.7929	10.6341	780	1804	108909	#FFA07A,black	Aida	chr1	183297060	183324501	3293	+	NM_181732	P17379	protein_coding	2610208M17Rik| BC004835	axin interactor, dorsalization associated	Aida
1207	Mia3	0.845159	10.9919	10.7492	1792	1954	338366		Mia3	chr1	183326236	183369565	6741	-	NM_177389	P2193	protein_coding	9130229H14Rik| A930039G15Rik| AU022327| B230399H06Rik| C80126| Gm1525| Tango| TANGO1	melanoma inhibitory activity 3	Mia3
1208	Taf1a	1.32798	7.46845	7.87768	155	266	21339	#FFE4c3,black	Taf1a	chr1	183388885	183410206	2748	+	NM_021466	P25160	protein_coding	mTAFI48| TAFI48	TATA-box binding protein associated factor, RNA polymerase I, A	Taf1a
1209	Hhipl2	1.66432	3.34192	4.07685	8	18	78772	#FFA07A,black	Hhipl2	chr1	183418470	183437053	2915	+	NM_030175	P19292	protein_coding	4930507C10Rik| AW208802| Hhip3	hedgehog interacting protein-like 2	Hhipl2
1210	1700056E22Rik	2.6449	3.87935	5.28257	12	43	73363	#FF6347,black	1700056E22Rik	chr1	184033032	184033998	967	-	NM_028516	P5051	protein_coding		RIKEN cDNA 1700056E22 gene	1700056E22Rik
1211	Dusp10	0.556052	7.78255	6.93584	193	138	63953	#B0E0E6,black	Dusp10	chr1	184034461	184075636	2712	+	NM_022019	P20955	protein_coding	2610306G15Rik| AI158871| MKP-5| MKP5	dual specificity phosphatase 10	Dusp10
1212	1700112H15Rik	10.968	0.0898349	3.54506	0	12	73590	#FF0000,black	1700112H15Rik	chr1	184527841	184557691	778	-	NR_040472		lncRNA		RIKEN cDNA 1700112H15 gene	1700112H15Rik
1213	4930488B22Rik	1	0	0	0	0	74971		4930488B22Rik	chr1	184712497	184718989	1722	+	NR_040627		lncRNA		RIKEN cDNA 4930488B22 gene	4930488B22Rik
1214	Hlx	0.442656	10.098	8.92221	964	550	15284	#87CEEB,black	Hlx	chr1	184727145	184732493	2147	-	NM_008250	P12897	protein_coding	Hlx1	H2.0-like homeobox	Hlx
1215	Marc1	1	0	0	0	0	66112		Marc1	chr1	184786767	184811300	2142	-	NM_001290273	P9371	protein_coding	1300013F15Rik| Mosc1	mitochondrial amidoxime reducing component 1	Marc1
1216	Marc2	1.14866	11.2424	11.4424	2132	3160	67247		Marc2	chr1	184813068	184845847	1883	-	NM_133684	P22340	protein_coding	2810484M10Rik| mARC1| Mosc2	mitochondrial amidoxime reducing component 2	Marc2
1217	C130074G19Rik	1.10694	4.76271	4.90929	23	33	226777		C130074G19Rik	chr1	184871926	184883036	2853	-	NM_178692	P9306	protein_coding		RIKEN cDNA C130074G19 gene	C130074G19Rik
1218	Mark1	1	0	0	0	0	226778		Mark1	chr1	184896424	184999549	4565	-	NM_145515	P22145	protein_coding	AW491150| B930025N23Rik| Emk3| mKIAA1477| mPar-1c| Par-1c	MAP/microtubule affinity regulating kinase 1	Mark1
1219	Rab3gap2	1.12524	9.06618	9.23641	471	684	98732		Rab3gap2	chr1	185204168	185286746	6988	+	NM_001163754	P1098	protein_coding	1110059F07Rik| 2010002H18Rik| 5830469C09| AI851069| AW743433| mKIAA0839| RAB3-GAP150	RAB3 GTPase activating protein subunit 2	Rab3gap2
1220	Snora36b	1	0	0	0	0	100217449		Snora36b	chr1	185242926	185243038	113	+	NR_034044		snoRNA	MBI-87	small nucleolar RNA, H/ACA box 36B	Snora36b
1221	Iars2	1.46099	9.15516	9.70211	501	945	381314	#FFE4c3,black	Iars2	chr1	185286662	185329401	3540	-	NM_198653	P17462	protein_coding	2010002H18Rik| C79125	isoleucine-tRNA synthetase 2, mitochondrial	Iars2
1222	Bpnt1	1.04881	7.0154	7.08416	113	153	23827		Bpnt1	chr1	185332159	185357769	2182	+	NM_011794	P8759	protein_coding	BPntase	bisphosphate 3'-nucleotidase 1	Bpnt1
1223	Eprs	2.10695	11.0175	12.0926	1824	4960	107508	#FF6347,black	Eprs	chr1	185363095	185428355	4850	+	NM_029735	P11739	protein_coding	2410081F06Rik| 3010002K18Rik| C79379| Qprs	glutamyl-prolyl-tRNA synthetase	Eprs
1224	9630028B13Rik	1	0	0	0	0	319562		9630028B13Rik	chr1	185429357	185441819	3406	-	NR_038006		lncRNA		RIKEN cDNA 9630028B13 gene	9630028B13Rik
1225	Gm2061	1	0	0	0	0	100039138		Gm2061	chr1	185447116	185455568	2761	-	NR_040305		lncRNA	100039138	predicted gene 2061	Gm2061
1226	Slc30a10	1	0	0	0	0	226781		Slc30a10	chr1	185454848	185468761	5835	+	NM_001033286	P4502	protein_coding	E130106K10Rik| Gm212	solute carrier family 30, member 10	Slc30a10
1227	5033404E19Rik	1	0	0	0	0	114668		5033404E19Rik	chr1	185497306	185498014	709	+	NR_033600		misc_RNA		RIKEN cDNA 5033404E19 gene	5033404E19Rik
1228	Lyplal1	1	0	0	0	0	226791		Lyplal1	chr1	186087732	186117310	1577	-	NM_146106	P7404	protein_coding	BC027340| Q96AVO	lysophospholipase-like 1	Lyplal1
1229	A730004F24Rik	1	0	0	0	0	320449		A730004F24Rik	chr1	186511838	186558681	1557	-	NR_131158		lncRNA		RIKEN cDNA A730004F24 gene	A730004F24Rik
1230	Tgfb2	1.98075	5.22571	6.21175	32	83	21808	#FFA07A,black	Tgfb2	chr1	186623186	186705992	4725	-	NM_009367	P20330	protein_coding	BB105277| Tgf-beta2| Tgfb-2	transforming growth factor, beta 2	Tgfb2
1231	Rrp15	1.72985	7.8558	8.64645	203	454	67223	#FFA07A,black	Rrp15	chr1	186721087	186749358	1212	-	NM_026041	P19628	protein_coding	2810430M08Rik| 5430437H21Rik	ribosomal RNA processing 15 homolog (S. cerevisiae)	Rrp15
1232	D1Pas1	1	0	0	0	0	110957		D1Pas1	chr1	186967416	186970627	3212	+	NM_033077	P21228	protein_coding	Pl10	DNA segment, Chr 1, Pasteur Institute 1	D1Pas1
1233	Spata17	1	0	0	0	0	74717		Spata17	chr1	187048407	187215446	1645	-	NM_028848	P17093	protein_coding	1700065F16Rik| 4930504I07Rik| 4930513F16Rik| MSRG-11	spermatogenesis associated 17	Spata17
1234	1700007P06Rik	1	0	0	0	0	69308		1700007P06Rik	chr1	187125138	187127852	823	+	NR_040554		lncRNA		RIKEN cDNA 1700007P06 gene	1700007P06Rik
1235	Gpatch2	2.23705	6.5924	7.754	84	244	67769	#FF6347,black	Gpatch2	chr1	187215511	187351429	4549	+	NM_026367	P5612	protein_coding	5830433G22Rik| 5830436K05Rik| AI427714| AI447508| AW107440| AW491060| Gpatc2	G patch domain containing 2	Gpatch2
1236	Esrrg	1	0	0	0	0	26381		Esrrg	chr1	187609006	188214884	5580	+	NM_001243792	P5224	protein_coding	ERR3| Errg| mKIAA0832| NR3B3	estrogen-related receptor gamma	Esrrg
1237	9330162B11Rik	1	0	0	0	0	320272		9330162B11Rik	chr1	188006576	188008990	2212	-	NR_038007		lncRNA		RIKEN cDNA 9330162B11 gene	9330162B11Rik
1238	Ush2a	1	0	0	0	0	22283		Ush2a	chr1	188262838	188965039	15889	+	NM_021408	P24622	protein_coding	A930011D15Rik| A930037M10Rik| Gm676| Gm983| Mush2a| Usherin| Ushrn	Usher syndrome 2A	Ush2a
1239	Kctd3	1.18244	7.18277	7.42453	127	194	226823		Kctd3	chr1	188971098	189007840	3703	-	NM_172650	P25000	protein_coding	4930438A20Rik| 9330185B06| E330032J19Rik| NY-REN-45	potassium channel tetramerisation domain containing 3	Kctd3
1240	Kcnk2	0.0512305	5.12531	0.838461	30	1	16526	#1E90FF,black	Kcnk2	chr1	189207930	189402273	4176	-	NM_010607	P21999	protein_coding	A430027H14Rik| AI848635| TREK-1	potassium channel, subfamily K, member 2	Kcnk2
1241	Cenpf	1.96865	9.67357	10.6508	718	1825	108000	#FFA07A,black	Cenpf	chr1	189640614	189688086	11122	-	NM_001081363	P25186	protein_coding	6530404A22Rik| AI325968| CENF| Lek1| mitosin| PRO1779	centromere protein F	Cenpf
1242	Ptpn14	3.9873	7.09047	9.08588	119	616	19250	#FF6347,black	Ptpn14	chr1	189728268	189876693	10744	+	NM_008976	P18110	protein_coding	C130080N23Rik| OTTMUSG00000022087| PTP36	protein tyrosine phosphatase, non-receptor type 14	Ptpn14
1243	Smyd2	2.36302	7.76093	9.00156	190	581	226830	#FF6347,black	Smyd2	chr1	189880492	189922288	1605	-	NM_026796	P3281	protein_coding	1110020E07Rik| 4930402C15| KMT3C| Zmynd14	SET and MYND domain containing 2	Smyd2
1244	Prox1	1.8656	0.0188451	0.918484	0	1	19130	#FFA07A,black	Prox1	chr1	190121777	190170680	4137	-	NM_008937	P2108	protein_coding	A230003G05Rik	prospero homeobox 1	Prox1
1245	Rps6kc1	2.40807	6.91116	8.17903	105	328	320119	#FF6347,black	Rps6kc1	chr1	190772879	190911770	3995	-	NM_178775	P10865	protein_coding	AA682037| B130003F20Rik| C80612| Rpk118	ribosomal protein S6 kinase polypeptide 1	Rps6kc1
1246	Angel2	1.72258	8.26564	9.05021	270	601	52477	#FFA07A,black	Angel2	chr1	190925108	190946491	3308	+	NM_001199020	P8452	protein_coding	2610307I21Rik| 5730410O10Rik| AI845692| D1Ertd396e| D1Ertd654e	angel homolog 2 (Drosophila)	Angel2
1247	Vash2	0.821043	7.98392	7.69945	222	235	226841		Vash2	chr1	190947646	190979296	4190	-	NM_144879	P25458	protein_coding	B130052G07Rik	vasohibin 2	Vash2
1248	Mfsd7b	0.676749	10.3206	9.75734	1125	982	226844	#E0FFFF,black	Mfsd7b	chr1	191005832	191026190	4087	-	NM_001081259	P16999	protein_coding	9630055N22Rik| FLVCR| Flvcr1	major facilitator superfamily domain containing 7B	Mfsd7b
1249	A230020J21Rik	1	0	0	0	0	100125339		A230020J21Rik	chr1	191025351	191029781	1649	+	NR_027298		lncRNA	ENSMUSG00000066596	RIKEN cDNA A230020J21 gene	A230020J21Rik
1250	Spata45	1	0	0	0	0	75558		Spata45	chr1	191036822	191042941	428	+	NM_029336	P6142	protein_coding	1700022P22Rik	spermatogenesis associated 45	Spata45
1251	Tatdn3	1.48061	5.08697	5.65315	29	56	68972	#FFE4c3,black	Tatdn3	chr1	191045830	191062932	1238	-	NM_001163422	P24742	protein_coding	1500010M24Rik	TatD DNase domain containing 3	Tatdn3
1252	Nsl1	1.1467	6.57448	6.77196	83	123	381318		Nsl1	chr1	191063021	191084558	2973	+	NM_198654	P8590	protein_coding	4833432M17Rik| AI451597| Gm105| Gm984	NSL1, MIS12 kinetochore complex component	Nsl1
1253	Batf3	0.340431	5.46193	3.90737	38	16	381319	#87CEEB,black	Batf3	chr1	191098414	191108943	712	+	NM_030060	P12691	protein_coding	9130211I03Rik| Snft	basic leucine zipper transcription factor, ATF-like 3	Batf3
1254	Fam71a	0.219975	4.81491	2.63032	24	6	619288	#00BFFF,black	Fam71a	chr1	191162584	191164817	2234	-	NM_001109759	P21334	protein_coding	4933417M04Rik| GARI-L4	family with sequence similarity 71, member A	Fam71a
1255	Atf3	0.448672	12.221	11.0647	4202	2432	11910	#87CEEB,black	Atf3	chr1	191170297	191183333	1976	-	NM_007498	P11345	protein_coding	LRG-21	activating transcription factor 3	Atf3
1256	Nenf	3.12173	8.01653	9.65888	227	917	66208	#FF6347,black	Nenf	chr1	191306797	191318118	658	-	NM_025424	P5074	protein_coding	1110060M21Rik| SCIRP10| Spuf	neuron derived neurotrophic factor	Nenf
1257	Tmem206	0.730707	10.6297	10.1771	1394	1314	66950	#E0FFFF,black	Tmem206	chr1	191325965	191352925	4204	+	NM_025864	P6537	protein_coding	2310028N02Rik| AI118576	transmembrane protein 206	Tmem206
1258	Ppp2r5a	0.720591	10.6845	10.2118	1448	1346	226849	#E0FFFF,black	Ppp2r5a	chr1	191351981	191397041	3082	-	NM_144880	P15345	protein_coding	PR61alpha	protein phosphatase 2, regulatory subunit B', alpha	Ppp2r5a
1259	Dtl	1.47591	7.54071	8.10232	163	311	76843	#FFE4c3,black	Dtl	chr1	191537356	191575544	4253	-	NM_001305233	P17173	protein_coding	2810047L02Rik| 5730564G15Rik| L2dtl| Ramp	denticleless E3 ubiquitin protein ligase	Dtl
1260	Ints7	1.3	8.83458	9.21309	401	673	77065	#FFE4c3,black	Ints7	chr1	191575636	191623690	5349	+	NM_001306204	P23551	protein_coding	5930412E23Rik| int7	integrator complex subunit 7	Ints7
1261	Lpgat1	1.11041	9.74207	9.89316	753	1079	226856		Lpgat1	chr1	191718024	191784257	7248	+	NM_172266	P9965	protein_coding	AI649174| AW112037| BC013667	lysophosphatidylglycerol acyltransferase 1	Lpgat1
1262	Nek2	2.25431	5.50399	6.67667	39	115	18005	#FF6347,black	Nek2	chr1	191821473	191833049	3197	+	NM_010892	P11966	protein_coding	AA617254| C77054	NIMA (never in mitosis gene a)-related expressed kinase 2	Nek2
1263	1700034H15Rik	6.42525	1.15476	3.83851	1	15	98736	#FF4500,black	1700034H15Rik	chr1	191894072	191907527	4362	-	NR_030669		lncRNA	4930557M11Rik| BB016121	RIKEN cDNA 1700034H15 gene	1700034H15Rik
1264	Slc30a1	0.566331	9.95176	9.13147	871	636	22782	#B0E0E6,black	Slc30a1	chr1	191906781	191913247	5230	+	NM_009579	P20312	protein_coding	AI839647| C130040I11Rik| Znt1	solute carrier family 30 (zinc transporter), member 1	Slc30a1
1265	Rd3	1	0	0	0	0	74023		Rd3	chr1	191977370	191988282	4436	+	NM_001177900	P21507	protein_coding	3322402L07Rik| rd-3	retinal degeneration 3	Rd3
1266	Traf5	0.569181	7.03984	6.2268	115	84	22033	#B0E0E6,black	Traf5	chr1	191997203	192092599	2110	-	NM_011633	P22131	protein_coding		TNF receptor-associated factor 5	Traf5
1267	Rcor3	0.967396	8.86995	8.82213	411	513	214742		Rcor3	chr1	192098546	192138040	4419	-	NM_144814	P21308	protein_coding	4921514E24Rik| C730034D20Rik| E130101E15Rik	REST corepressor 3	Rcor3
1268	Gm10516	23.0462	0.112303	4.63876	0	27	100038712	#FF0000,black	Gm10516	chr1	192136898	192151025	2612	+	NR_033536		lncRNA	ENSMUSG00000073476	predicted gene 10516	Gm10516
1269	Kcnh1	0.627956	4.49511	3.82385	19	15	16510	#B0E0E6,black	Kcnh1	chr1	192190777	192510159	7158	+	NM_010600	P10278	protein_coding	EAG1| Kv10.1| M-eag	potassium voltage-gated channel, subfamily H (eag-related), member 1	Kcnh1
1270	Hhat	0.941889	5.60626	5.51989	42	51	226861		Hhat	chr1	192512828	192771219	2835	-	NM_144881	P24845	protein_coding	2810432O22Rik| AI462858| AP-2CRE| Skn| Tg(TFAP2A-cre)1Will	hedgehog acyltransferase	Hhat
1271	1700065J18Rik	1	0	0	0	0	73455		1700065J18Rik	chr1	192841705	192842739	404	+	NR_040468		lncRNA		RIKEN cDNA 1700065J18 gene	1700065J18Rik
1272	Sertad4	1.64632	6.24843	6.96768	66	141	214791	#FFA07A,black	Sertad4	chr1	192844488	192855752	3401	-	NM_198247	P15997	protein_coding	4833404A09| C130018M11Rik	SERTA domain containing 4	Sertad4
1273	Gm15867	5.24377	0.0602814	2.45089	0	5	100503471	#FF4500,black	Gm15867	chr1	192854928	192856855	992	+	NR_131748		lncRNA	OTTMUSG00000027054	predicted gene 15867	Gm15867
1274	Syt14	1	0	0	0	0	329324		Syt14	chr1	192891234	193035775	7938	-	NM_181546	P23138	protein_coding	B230320I09Rik| sytXIV	synaptotagmin XIV	Syt14
1275	Diexf	1.64662	7.2165	7.93601	130	277	215193	#FFA07A,black	Diexf	chr1	193104403	193130251	5548	-	NM_145415	P7007	protein_coding	AA408296| AW045375| Def	digestive organ expansion factor homolog (zebrafish)	Diexf
1276	Irf6	0.472867	1.0805	0	1	0	54139	#87CEEB,black	Irf6	chr1	193153112	193172035	4124	+	NM_016851	P8828	protein_coding	AI876454| E230028I05Rik| mirf6	interferon regulatory factor 6	Irf6
1277	A130010J15Rik	0.590547	6.48478	5.7249	78	59	319266	#B0E0E6,black	A130010J15Rik	chr1	193173469	193177832	3824	+	NM_001160360	P12245	protein_coding		RIKEN cDNA A130010J15 gene	A130010J15Rik
1278	Traf3ip3	0.63501	4.56606	3.91091	20	16	215243	#B0E0E6,black	Traf3ip3	chr1	193175504	193201546	2121	-	NM_153137	P7431	protein_coding	6030423D04Rik| AI115021| T3jam	TRAF3 interacting protein 3	Traf3ip3
1279	Hsd11b1	0.511826	8.6094	7.64312	343	226	15483	#B0E0E6,black	Hsd11b1	chr1	193221641	193264045	1373	-	NM_001044751	P5300	protein_coding		hydroxysteroid 11-beta dehydrogenase 1	Hsd11b1
1280	G0s2	0.219673	12.7767	10.5901	6177	1750	14373	#00BFFF,black	G0s2	chr1	193272160	193273188	843	-	NM_008059	P13780	protein_coding	AI255151| AV006465	G0/G1 switch gene 2	G0s2
1281	Lamb3	3.57351	0.0440068	1.88135	0	3	16780	#FF6347,black	Lamb3	chr1	193301994	193343878	4164	+	NM_008484	P21283	protein_coding		laminin, beta 3	Lamb3
1282	Camk1g	1	0	0	0	0	215303		Camk1g	chr1	193346346	193370282	2453	-	NM_144817	P25704	protein_coding	CaMKIgamma| CLICK-III	calcium/calmodulin-dependent protein kinase I gamma	Camk1g
1283	4930503O07Rik	1	0	0	0	0	74942		4930503O07Rik	chr1	194212187	194222759	578	-	NR_040477		lncRNA		RIKEN cDNA 4930503O07 gene	4930503O07Rik
1284	Plxna2	2.22684	3.87831	5.03331	12	36	18845	#FF6347,black	Plxna2	chr1	194619829	194816868	11035	+	NM_008882	P9950	protein_coding	2810428A13Rik| AA589422| AW457381| mKIAA0463| OCT| PlexA2| Plxn2	plexin A2	Plxna2
1285	Cd34	3.56845	6.59279	8.42809	84	390	12490	#FF6347,black	Cd34	chr1	194938821	194961292	3978	+	NM_001111059	P21962	protein_coding	AU040960	CD34 antigen	Cd34
1286	Gm16897	0.805991	5.98789	5.67673	55	57	320400		Gm16897	chr1	194955759	194976959	2491	-	NR_033564		lncRNA	C030002c11rik	predicted gene, 16897	Gm16897
1287	A330023F24Rik	18.2283	0.106167	4.29428	0	21	320977	#FF0000,black	A330023F24Rik	chr1	195017399	195037908	5195	+	NR_015566		lncRNA	C030002C11Rik	RIKEN cDNA A330023F24 gene	A330023F24Rik
1288	Cd46	10.1566	0.0870243	3.43138	0	11	17221	#FF0000,black	Cd46	chr1	195041900	195092248	1213	-	NM_010778	P14092	protein_coding	Mcp	CD46 antigen, complement regulatory protein	Cd46
1289	Cr1l	0.960172	8.2547	8.19606	268	332	12946		Cr1l	chr1	195103788	195131570	1662	-	NM_013499	P8503	protein_coding	Crry| Mcp| mCRY	complement component (3b/4b) receptor 1-like	Cr1l
1290	Cr2	1	0	0	0	0	12902		Cr2	chr1	195136811	195176715	6207	-	NM_007758	P993	protein_coding	C3DR| CD21| CD35| Cr-1| Cr-2| Cr1	complement receptor 2	Cr2
1291	B020014A21Rik	1	0	0	0	0	619314		B020014A21Rik	chr10	3125091	3133193	1938	-	NR_045946		lncRNA		RIKEN cDNA B020014A21 gene	B020014A21Rik
1292	H60c	1	0	0	0	0	670558		H60c	chr10	3256208	3267771	2817	-	NM_001204916	P1091	protein_coding	4632413I24Rik| 670558| Gm9491	histocompatibility 60c	H60c
1293	Ppp1r14c	1.8656	0.0188451	0.918484	0	1	76142	#FFA07A,black	Ppp1r14c	chr10	3366150	3464975	2524	+	NM_133485	P3111	protein_coding	6330514J04Rik| KEPI	protein phosphatase 1, regulatory (inhibitor) subunit 14c	Ppp1r14c
1294	Iyd	1	0	0	0	0	70337		Iyd	chr10	3540279	3554877	1540	+	NM_027391	P19510	protein_coding	0610009A07Rik| AI265638| Dehal1	iodotyrosine deiodinase	Iyd
1295	Plekhg1	0.724098	7.54018	7.07443	163	152	213783	#E0FFFF,black	Plekhg1	chr10	3740377	3967302	7414	+	NM_001159942	P26697	protein_coding	D10Ertd733e| Gm521| mKIAA1209	pleckstrin homology domain containing, family G (with RhoGef domain) member 1	Plekhg1
1296	Mthfd1l	1.43526	11.2818	11.8031	2191	4058	270685	#FFE4c3,black	Mthfd1l	chr10	3973075	4167081	4813	+	NM_001170785	P14542	protein_coding	2410004L15Rik| AI647056| Fthfsdc1	methylenetetrahydrofolate dehydrogenase (NADP+ dependent) 1-like	Mthfd1l
1297	Akap12	2.7703	4.82543	6.29547	24	88	83397	#FF6347,black	Akap12	chr10	4266329	4359471	6247	+	NM_031185	P2226	protein_coding	AI317366| Srcs5| SSeCKS| Tsga12	A kinase (PRKA) anchor protein (gravin) 12	Akap12
1298	Zbtb2	0.675909	8.27054	7.70544	271	236	381990	#E0FFFF,black	Zbtb2	chr10	4367074	4388108	3227	-	NM_001033466	P10676	protein_coding	Gm1103	zinc finger and BTB domain containing 2	Zbtb2
1299	Rmnd1	1.83297	5.57401	6.4482	41	98	66084	#FFA07A,black	Rmnd1	chr10	4403169	4432352	1036	-	NM_025343	P22875	protein_coding	0610042C05Rik| AA408137| AI462664| AW536662	required for meiotic nuclear division 1 homolog	Rmnd1
1300	Gm5512	0.956462	6.46715	6.40293	77	95	433224		Gm5512	chr10	4403171	4429166	1226	-	NR_002891		misc_RNA	EG433224	predicted gene 5512	Gm5512
1301	Armt1	1.43595	6.72176	7.24377	92	171	73419	#FFE4c3,black	Armt1	chr10	4432605	4455140	2290	+	NM_024261	P26136	protein_coding	1700052N19Rik| AW320013| AW536799	acidic residue methyltransferase 1	Armt1
1302	Ccdc170	7.71237	0.0763504	3.02352	0	8	100504234	#FF4500,black	Ccdc170	chr10	4509872	4561111	2151	+	NM_001195672	P3221	protein_coding	Gm221	coiled-coil domain containing 170	Ccdc170
1303	Esr1	0.303555	6.53773	4.81776	81	31	13982	#87CEEB,black	Esr1	chr10	4611989	5005633	8765	+	NM_007956	P7636	protein_coding	ER| ER-alpha| ERa| ERalpha| ESR| Estr| Estra| Nr3a1	estrogen receptor 1 (alpha)	Esr1
1304	Syne1	0.831077	10.5467	10.2798	1316	1411	64009		Syne1	chr10	5020196	5550692	18111	-	NM_001079686	P10262	protein_coding	8B| A330049M09Rik| BE692247| C130039F11Rik| CPG2| mKIAA1756| Myne1	spectrin repeat containing, nuclear envelope 1	Syne1
1305	Myct1	12.587	0.0946588	3.74852	0	14	68632	#FF0000,black	Myct1	chr10	5593728	5606791	2779	+	NM_026793	P8691	protein_coding	1110020B04Rik| AI225941| AI642973| Mtmc1	myc target 1	Myct1
1306	Vip	1	0	0	0	0	22353		Vip	chr10	5639218	5647614	1527	+	NM_011702	P23362	protein_coding		vasoactive intestinal polypeptide	Vip
1307	Fbxo5	1.16378	7.65879	7.87761	177	266	67141		Fbxo5	chr10	5799158	5805465	1807	-	NM_025995	P22139	protein_coding	2510044I10Rik| C85305| Emi1| Fbxo31	F-box protein 5	Fbxo5
1308	Mtrf1l	0.978025	5.60637	5.57431	42	53	108853		Mtrf1l	chr10	5811887	5823943	2621	-	NM_175374	P13517	protein_coding	9130004K12Rik	mitochondrial translational release factor 1-like	Mtrf1l
1309	Rgs17	1	0	0	0	0	56533		Rgs17	chr10	5825664	5922400	8190	-	NM_019958	P8169	protein_coding	6430507P11Rik| Rgsz2	regulator of G-protein signaling 17	Rgs17
1310	Oprm1	1	0	0	0	0	18390		Oprm1	chr10	6758593	7038209	5163	+	NM_001302796	P243	protein_coding	M-OR-1| MOP-R| mor| MOR-1| MOR-1O| muOR| Oprm	opioid receptor, mu 1	Oprm1
1311	Ipcef1	0.529578	5.13045	4.21337	30	20	320495	#B0E0E6,black	Ipcef1	chr10	6886365	7023185	8702	-	NM_001170800	P12502	protein_coding	A130090K04Rik	interaction protein for cytohesin exchange factors 1	Ipcef1
1312	Cnksr3	1.10187	4.6366	4.77655	21	30	215748		Cnksr3	chr10	7119062	7212237	3448	-	NM_172546	P15166	protein_coding	6820402C05| BC024086| Magi1	Cnksr family member 3	Cnksr3
1313	Ulbp1	6.89298	0.0717712	2.8569	0	7	77777	#FF4500,black	Ulbp1	chr10	7444873	7473477	1819	-	NM_029975	P14495	protein_coding	A430108B07Rik| MULT1	UL16 binding protein 1	Ulbp1
1314	Lrp11	0.72431	6.37094	5.90562	72	67	237253	#E0FFFF,black	Lrp11	chr10	7589800	7625477	3397	+	NM_172784	P6517	protein_coding	1700034J19Rik| 6330533B21| 9830160H19Rik	low density lipoprotein receptor-related protein 11	Lrp11
1315	Pcmt1	0.840137	8.67519	8.42389	359	389	18537		Pcmt1	chr10	7630236	7663584	1917	-	NM_008786	P11880	protein_coding	C79501| PIMT	protein-L-isoaspartate (D-aspartate) O-methyltransferase 1	Pcmt1
1316	A630066F11Rik	4.70452	2.76206	4.99611	5	35	320642	#FF4500,black	A630066F11Rik	chr10	7663371	7664623	1253	+	NR_030698		lncRNA		RIKEN cDNA A630066F11 gene	A630066F11Rik
1317	Nup43	2.97141	5.70632	7.27747	45	175	69912	#FF6347,black	Nup43	chr10	7667504	7678886	1290	+	NM_145706	P23758	protein_coding	2610016K01Rik| 2610529I12Rik| AA409950| p42	nucleoporin 43	Nup43
1318	BC020402	9.3438	0.0838847	3.30789	0	10	407824	#FF0000,black	BC020402	chr10	7678971	7681158	2188	-	NR_033219		lncRNA		cDNA sequence BC020402	BC020402
1319	Lats1	0.551347	8.92813	8.06916	428	304	16798	#B0E0E6,black	Lats1	chr10	7681209	7716461	7215	+	NM_010690	P13479	protein_coding	AW208599	large tumor suppressor	Lats1
1320	Katna1	0.575254	11.977	11.1792	3548	2633	23924	#B0E0E6,black	Katna1	chr10	7726000	7763150	1775	+	NM_011835	P8464	protein_coding		katanin p60 (ATPase-containing) subunit A1	Katna1
1321	Ginm1	0.476111	8.6219	7.55127	346	212	215751	#87CEEB,black	Ginm1	chr10	7767947	7780917	1557	-	NM_145418	P14036	protein_coding	AA589616	glycoprotein integral membrane 1	Ginm1
1322	Ppil4	0.993024	9.45037	9.44027	615	788	67418		Ppil4	chr10	7792894	7822563	2896	+	NM_026141	P2634	protein_coding	3732410E19Rik| 3830425H19Rik| AI788954| AW146233| PPIase	peptidylprolyl isomerase (cyclophilin)-like 4	Ppil4
1323	Zc3h12d	0.483211	7.2588	6.20953	134	83	237256	#87CEEB,black	Zc3h12d	chr10	7832470	7870397	4093	+	NM_172785	P7544	protein_coding	D730019B10Rik| TFL	zinc finger CCCH type containing 12D	Zc3h12d
1324	Tab2	0.738784	11.4697	11.033	2496	2379	68652	#E0FFFF,black	Tab2	chr10	7905648	7956123	4278	-	NM_138667	P11354	protein_coding	1110030N06Rik| A530078N03Rik| Map3k7ip2| mKIAA0733	TGF-beta activated kinase 1/MAP3K7 binding protein 2	Tab2
1325	Ust	0.860336	6.57405	6.35702	83	92	338362		Ust	chr10	8204753	8518825	4284	-	NM_177387	P23061	protein_coding	D930010O20Rik| UA2OST	uronyl-2-sulfotransferase	Ust
1326	Sash1	0.835222	7.97744	7.71767	221	238	70097		Sash1	chr10	8722219	8886070	7183	-	NM_175155	P17628	protein_coding	1100001C18Rik| 2500002E12Rik| A330076K04Rik| mKIAA0790	SAM and SH3 domain containing 1	Sash1
1327	Samd5	1	0	0	0	0	320825		Samd5	chr10	9627259	9675208	2495	-	NM_177271	P18361	protein_coding	E130306M17Rik	sterile alpha motif domain containing 5	Samd5
1328	Gm6150	1	0	0	0	0	620417		Gm6150	chr10	9684722	9691909	2980	+	NR_038036		lncRNA	620417	predicted gene 6150	Gm6150
1329	Stxbp5	1.0713	10.0996	10.1989	965	1334	78808		Stxbp5	chr10	9755547	9901040	9074	-	NM_001081344	P4872	protein_coding	0710001E20Rik| 4930565N16Rik| AW742610| LGL3| mKIAA1006	syntaxin binding protein 5 (tomosyn)	Stxbp5
1330	Adgb	0.452027	5.82259	4.67707	49	28	215772	#87CEEB,black	Adgb	chr10	10335703	10472314	5218	-	NM_001127353	P12982	protein_coding	9130014G24Rik	androglobin	Adgb
1331	Rab32	0.40705	11.343	10.0462	2286	1200	67844	#87CEEB,black	Rab32	chr10	10545039	10558207	2054	-	NM_026405	P9380	protein_coding	2810011A17Rik| AU022057	RAB32, member RAS oncogene family	Rab32
1332	Gm5177	0.373023	5.70139	4.27873	45	21	382450	#87CEEB,black	Gm5177	chr10	10605945	10616313	3785	+	NR_033630		misc_RNA	EG382450	predicted pseudogene 5177	Gm5177
1333	Grm1	1	0	0	0	0	14816		Grm1	chr10	10686059	11082331	6990	-	NM_016976	P9234	protein_coding	4930455H15Rik| ENSMUSG00000075319| Gm10828| Gprc1a| mGluR1| nmf373| rcw| wobl	glutamate receptor, metabotropic 1	Grm1
1334	4930567K20Rik	1	0	0	0	0	78056		4930567K20Rik	chr10	10751046	10758131	444	+	NR_046010		lncRNA	1700038H22Rik	RIKEN cDNA 4930567K20 gene	4930567K20Rik
1335	Shprh	1.55539	5.70508	6.34235	45	91	268281	#FFA07A,black	Shprh	chr10	11149430	11215273	8739	+	NM_172937	P17580	protein_coding	2610103K11Rik| AA450458| AU024614| BC006883| D230017O13Rik| E130018M05	SNF2 histone linker PHD RING helicase	Shprh
1336	Fbxo30	0.512581	9.4026	8.43845	595	393	71865	#B0E0E6,black	Fbxo30	chr10	11281330	11297969	5114	+	NM_027968	P14675	protein_coding	1700026A16Rik| MUSA1	F-box protein 30	Fbxo30
1337	Epm2a	1	0	0	0	0	13853		Epm2a	chr10	11343445	11457477	1079	+	NM_010146	P7183	protein_coding	TcrbK)TG-BFlv| Tg(TcraK| TG-B	epilepsy, progressive myoclonic epilepsy, type 2 gene alpha	Epm2a
1338	Utrn	0.805228	9.78351	9.47098	775	805	22288		Utrn	chr10	12382188	12861735	12382	-	NM_011682	P263	protein_coding	AA589569| Dmdl| DRP	utrophin	Utrn
1339	B230208H11Rik	0.687129	5.85225	5.3109	50	44	320273	#E0FFFF,black	B230208H11Rik	chr10	12916646	12923127	1182	-	NR_038027		lncRNA		RIKEN cDNA B230208H11 gene	B230208H11Rik
1340	Stx11	0.332547	12.1222	10.5339	3924	1683	74732	#87CEEB,black	Stx11	chr10	12939983	12964259	2541	-	NM_029075	P8165	protein_coding	5830405C08Rik	syntaxin 11	Stx11
1341	Sf3b5	1.0883	10.1026	10.2246	967	1358	66125		Sf3b5	chr10	13008450	13009183	734	+	NM_175102	P25369	protein_coding	10kDa| 1110005L13Rik| AU043053| Sf3b10	splicing factor 3b, subunit 5	Sf3b5
1342	Plagl1	0.0749063	3.73877	0	11	0	22634	#1E90FF,black	Plagl1	chr10	13090788	13131695	5261	+	NM_009538	P24132	protein_coding	Lot1| Zac1	pleiomorphic adenoma gene-like 1	Plagl1
1343	Hymai	1	0	0	0	0	338438		Hymai	chr10	13090845	13095900	5056	+	NR_131912		lncRNA		hydatidiform mole associated and imprinted transcript	Hymai
1344	Zc2hc1b	1	0	0	0	0	75122		Zc2hc1b	chr10	13149644	13178023	1053	-	NM_029172	P6124	protein_coding	4930519B02Rik| Fam164b	zinc finger, C2HC-type containing 1B	Zc2hc1b
1345	Ltv1	1.01553	8.14321	8.16545	248	325	353258		Ltv1	chr10	13178638	13193137	1768	-	NM_181470	P21500	protein_coding	2610020N02Rik	LTV1 ribosome biogenesis factor	Ltv1
1346	Phactr2	0.659067	7.49539	6.89389	158	134	215789	#B0E0E6,black	Phactr2	chr10	13207717	13474396	8913	-	NM_001033257	P21664	protein_coding	AV158170| BC012871	phosphatase and actin regulator 2	Phactr2
1347	Fuca2	0.803261	9.37087	9.05481	582	603	66848		Fuca2	chr10	13501028	13517275	3954	+	NM_025799	P13813	protein_coding	0610025O11Rik| 5530401P20Rik	fucosidase, alpha-L- 2, plasma	Fuca2
1348	Pex3	0.8287	7.07713	6.80605	118	126	56535		Pex3	chr10	13523842	13553142	2405	-	NM_001164195	P25344	protein_coding	1700014F15Rik| 2810027F19Rik| 2900010N04Rik	peroxisomal biogenesis factor 3	Pex3
1349	Adat2	15.2841	2.50148	6.43543	4	97	66757	#FF0000,black	Adat2	chr10	13552907	13563376	1453	+	NM_025748	P1722	protein_coding	4933426M09Rik| Deadc1	adenosine deaminase, tRNA-specific 2	Adat2
1350	Aig1	3.08046	4.82572	6.44886	24	98	66253	#FF6347,black	Aig1	chr10	13652709	13868830	1054	-	NM_025446	P13381	protein_coding	1500031O19Rik| AV064870| AW413422| CGI-103	androgen-induced 1	Aig1
1351	Hivep2	0.573382	9.67136	8.86893	717	530	15273	#B0E0E6,black	Hivep2	chr10	13966379	14151378	9768	+	NM_010437	P5897	protein_coding	Gm20114| MIBP1| Schnurri-2| Shn-2	human immunodeficiency virus type I enhancer binding protein 2	Hivep2
1352	Adgrg6	1.28915	6.99006	7.35648	111	185	215798	#FFE4c3,black	Adgrg6	chr10	14402585	14545036	6505	-	NM_001002268	P21635	protein_coding	1190004A11Rik| AI449247| AW045736| DREG| Gm222| Gpr126	adhesion G protein-coupled receptor G6	Adgrg6
1353	Vta1	0.6516	8.7832	8.16526	387	325	66201	#B0E0E6,black	Vta1	chr10	14655333	14705489	1325	-	NM_025418	P2421	protein_coding	1110001D18Rik| 1110059P08Rik| AU040813| C85340| LIP5| SBP1	vesicle (multivesicular body) trafficking 1	Vta1
1354	1700016L04Rik	1	0	0	0	0	69412		1700016L04Rik	chr10	14705609	14759019	910	+	NR_045824		lncRNA		RIKEN cDNA 1700016L04 gene	1700016L04Rik
1355	Gje1	0.557368	3.48365	2.64036	9	6	76743	#B0E0E6,black	Gje1	chr10	14715626	14718214	1477	-	NM_029722	P5693	protein_coding	AEY12| Cx23| D230044M03Rik| Gjf1| Gsfaey12	gap junction protein, epsilon 1	Gje1
1356	Nmbr	1	0	0	0	0	18101		Nmbr	chr10	14760289	14770556	1173	+	NM_008703	P3205	protein_coding	BB182387	neuromedin B receptor	Nmbr
1357	C330004P14Rik	1	0	0	0	0	77538		C330004P14Rik	chr10	15791777	15807065	628	+	NR_131087		lncRNA		RIKEN cDNA C330004P14 gene	C330004P14Rik
1358	Gm20125	1	0	0	0	0	100504235		Gm20125	chr10	16951094	17095782	3401	-	NR_038020		lncRNA		predicted gene, 20125	Gm20125
1359	Cited2	0.391323	11.3938	10.0402	2368	1195	17684	#87CEEB,black	Cited2	chr10	17723228	17725674	1969	+	NM_010828	P1138	protein_coding	AI835299| ER154-like| Mrg1| Msg2| p35srj	Cbp/p300-interacting transactivator, with Glu/Asp-rich carboxy-terminal domain, 2	Cited2
1360	Txlnb	3.57351	0.0440068	1.88135	0	3	378431	#FF6347,black	Txlnb	chr10	17796219	17845663	4457	+	NM_138628	P24388	protein_coding	2310001N14Rik| Mdp77	taxilin beta	Txlnb
1361	Heca	0.4296	9.58219	8.36326	674	373	380629	#87CEEB,black	Heca	chr10	17900466	17948067	3667	-	NM_001033432	P18127	protein_coding	Gm869| HDC| HDCL	hdc homolog, cell cycle regulator	Heca
1362	Abracl	0.519165	10.4149	9.46912	1201	804	73112	#B0E0E6,black	Abracl	chr10	18011260	18023252	810	-	NM_028440	P22850	protein_coding	1700028I04Rik| 3110003A17Rik	ABRA C-terminal like	Abracl
1363	Reps1	1.04521	8.06584	8.12963	235	317	19707		Reps1	chr10	18055940	18125155	2618	+	NM_001111065	P4243	protein_coding	BB161292	RalBP1 associated Eps domain containing protein	Reps1
1364	Ect2l	1	0	0	0	0	100045792		Ect2l	chr10	18129022	18210890	2900	-	NM_001195036	P9429	protein_coding	C330021H03Rik| ENSMUSG00000071392| Gm10331	epithelial cell transforming sequence 2 oncogene-like	Ect2l
1365	Ccdc28a	0.568238	6.15749	5.34205	62	45	215814	#B0E0E6,black	Ccdc28a	chr10	18213685	18234981	1166	-	NM_144820	P7891	protein_coding	1700009P13Rik| AI480677	coiled-coil domain containing 28A	Ccdc28a
1366	Nhsl1	5.86631	3.88243	6.43489	12	97	215819	#FF4500,black	Nhsl1	chr10	18407675	18533891	7637	+	NM_173390	P24573	protein_coding	5730409E15Rik| A630035H13Rik| A730096F01| BC013565| D10Bwg0940e| mKIAA1357	NHS-like 1	Nhsl1
1367	Hebp2	7.36021	5.31271	8.19246	34	331	56016	#FF4500,black	Hebp2	chr10	18540123	18546076	1910	-	NM_019487	P21558	protein_coding	SOUL	heme binding protein 2	Hebp2
1368	Arfgef3	19.8355	0.108481	4.4185	0	23	215821	#FF0000,black	Arfgef3	chr10	18588011	18743758	8216	-	NM_001033258	P25518	protein_coding	9630004D11| B930094H20Rik| BIG3| D10Bwg1379e| mKIAA1244	ARFGEF family member 3	Arfgef3
1369	Gm4922	1	0	0	0	0	237300		Gm4922	chr10	18779727	18786793	2355	-	NM_177706	P16586	protein_coding	4933423E17| EG237300	predicted gene 4922	Gm4922
1370	4930444F02Rik	1	0	0	0	0	73968		4930444F02Rik	chr10	18797299	18831930	4390	-	NR_102728		lncRNA	1700010L24Rik| mpiR	RIKEN cDNA 4930444F02 gene	4930444F02Rik
1371	Perp	12.587	0.0946588	3.74852	0	14	64058	#FF0000,black	Perp	chr10	18845071	18857072	1900	+	NM_022032	P11617	protein_coding	1110017A08Rik| KCP1| KRTCAP1| PIGPC1| THW	PERP, TP53 apoptosis effector	Perp
1372	Tnfaip3	0.27359	12.5487	10.6788	5274	1861	21929	#87CEEB,black	Tnfaip3	chr10	19000910	19015410	4422	-	NM_009397	P24836	protein_coding	A20| Tnfip3	tumor necrosis factor, alpha-induced protein 3	Tnfaip3
1373	Gm20139	2.11266	2.75382	3.83288	5	15	100504265	#FF6347,black	Gm20139	chr10	19141749	19207947	6334	+	NR_038021		lncRNA		predicted gene, 20139	Gm20139
1374	Olig3	1	0	0	0	0	94222		Olig3	chr10	19356539	19358604	2066	+	NM_053008	P2172	protein_coding	Bhlhb7| bHLHe20	oligodendrocyte transcription factor 3	Olig3
1375	Ifngr1	0.860762	11.6786	11.4623	2885	3204	15979		Ifngr1	chr10	19591958	19610225	2099	+	NM_010511	P19423	protein_coding	CD119| Ifgr| IFN-gammaR| Ifngr| Nktar	interferon gamma receptor 1	Ifngr1
1376	Il22ra2	1.8656	0.0188451	0.918484	0	1	237310	#FFA07A,black	Il22ra2	chr10	19622028	19634681	2468	+	NM_178258	P16184	protein_coding	CRF2-10| CRF2-s1| CRF2X| Il-22bp	interleukin 22 receptor, alpha 2	Il22ra2
1377	Il20ra	1	0	0	0	0	237313		Il20ra	chr10	19712587	19760053	2088	+	NM_172786	P9242	protein_coding	E230031K19	interleukin 20 receptor, alpha	Il20ra
1378	Slc35d3	1	0	0	0	0	76157		Slc35d3	chr10	19847917	19851459	2629	-	NM_029529	P14531	protein_coding	6230421J19Rik| Frcl1	solute carrier family 35, member D3	Slc35d3
1379	Pex7	1.02378	7.00265	7.03655	112	148	18634		Pex7	chr10	19860090	19907674	1894	-	NM_008822	P17741	protein_coding	MmPEX7	peroxisomal biogenesis factor 7	Pex7
1380	Map3k5	0.334797	10.0243	8.44565	916	395	26408	#87CEEB,black	Map3k5	chr10	19934526	20142750	5393	+	NM_008580	P3408	protein_coding	7420452D20Rik| ASK| ASK1| MAPKKK5| Mekk5	mitogen-activated protein kinase kinase kinase 5	Map3k5
1381	Map7	1.1082	6.86893	7.01715	102	146	17761		Map7	chr10	20148920	20281590	4020	+	NM_008635	P11243	protein_coding	E-MAP-115| MAP-7| mshi| mste| Mtap7| R75000| ste	microtubule-associated protein 7	Map7
1382	4930405J17Rik	1	0	0	0	0	73811		4930405J17Rik	chr10	20199247	20201854	629	-	NR_045350		lncRNA		RIKEN cDNA 4930405J17 gene	4930405J17Rik
1383	Gm6251	1.37185	10.8694	11.3255	1646	2914		#FFE4c3,black	Gm6251	chr10	20208439	20209030	592	+	NM_001101561	P867
1384	Bclaf1	1.48444	10.6965	11.2664	1460	2797	72567	#FFE4c3,black	Bclaf1	chr10	20312469	20342501	6354	+	NM_001025392	P1954	protein_coding	2610102K23Rik| 2700025J07Rik| 2810454G14Rik| 5730534O06Rik| AI450190| AW556225| Btf| mKIAA0164	BCL2-associated transcription factor 1	Bclaf1
1385	Mtfr2	4.02259	4.70589	6.71402	22	118	71804	#FF4500,black	Mtfr2	chr10	20347819	20361669	2307	+	NM_027930	P17552	protein_coding	2610016C23Rik| 4933412C16Rik| Dufd1| Fam54a	mitochondrial fission regulator 2	Mtfr2
1386	Pde7b	0.462163	6.17987	5.06635	63	37	29863	#87CEEB,black	Pde7b	chr10	20398004	20725068	4127	-	NM_013875	P12111	protein_coding		phosphodiesterase 7B	Pde7b
1387	Ahi1	1.33538	6.82647	7.24371	99	171	52906	#FFE4c3,black	Ahi1	chr10	20952547	21080429	5094	+	NM_026203	P17358	protein_coding	1700015F03Rik| Ahi-1| D10Bwg0629e	Abelson helper integration site 1	Ahi1
1388	Myb	0.211324	5.76193	3.51945	47	12	17863	#00BFFF,black	Myb	chr10	21124930	21160984	3777	-	NM_001198914	P21019	protein_coding	AI550390| c-myb| M16449	myeloblastosis oncogene	Myb
1389	Hbs1l	0.973028	9.40274	9.36329	595	747	56422		Hbs1l	chr10	21295979	21368889	4993	+	NM_001042593	P13375	protein_coding	2810035F15Rik| AI326327| eRFS	Hbs1-like (S. cerevisiae)	Hbs1l
1390	4930455C13Rik	10.968	0.0898349	3.54506	0	12	73990	#FF0000,black	4930455C13Rik	chr10	21319088	21342055	1016	-	NR_045352		lncRNA		RIKEN cDNA 4930455C13 gene	4930455C13Rik
1391	Aldh8a1	1	0	0	0	0	237320		Aldh8a1	chr10	21377300	21396578	2243	+	NM_178713	P9481	protein_coding	Raldh4	aldehyde dehydrogenase 8 family, member A1	Aldh8a1
1392	1700020N01Rik	5.24377	0.0602814	2.45089	0	5	67692	#FF4500,black	1700020N01Rik	chr10	21593145	21622375	1061	+	NR_027968		lncRNA		RIKEN cDNA 1700020N01 gene	1700020N01Rik
1393	Gm5420	1	0	0	0	0	432436		Gm5420	chr10	21690845	21693978	2206	+	NR_045843		lncRNA	EG432436	predicted gene 5420	Gm5420
1394	Sgk1	1.19459	11.5713	11.8278	2678	4128	20393		Sgk1	chr10	21882184	21999902	4157	+	NM_001161845	P23028	protein_coding	Sgk	serum/glucocorticoid regulated kinase 1	Sgk1
1395	4930444G20Rik	1	0	0	0	0	114671		4930444G20Rik	chr10	22066309	22068079	1771	-	NM_053264	P11254	protein_coding		RIKEN cDNA 4930444G20 gene	4930444G20Rik
1396	E030030I06Rik	0.557701	7.99015	7.14772	223	160	319887	#B0E0E6,black	E030030I06Rik	chr10	22113050	22149270	2292	-	NM_001254744	P7719	protein_coding		RIKEN cDNA E030030I06 gene	E030030I06Rik
1397	Raet1a	1	0	0	0	0			Raet1a	chr10	22158609	22173966	369	+	NM_009016	P25389
1398	Raet1e	1.41832	8.45959	8.96377	309	566	379043	#FFE4c3,black	Raet1e	chr10	22173521	22183914	376	+	NM_198193	P2416	protein_coding		retinoic acid early transcript 1E	Raet1e
1399	Raet1b	1.30453	8.75716	9.14068	380	640		#FFE4c3,black	Raet1b	chr10	22173875	22374113	1242	+	NM_009017	P25389
1400	Raet1c	0.365275	5.08154	3.62859	29	13		#87CEEB,black	Raet1c	chr10	22173902	22182115	499	+	NM_009018	P2416
1401	H60b	1	0	0	0	0	667281		H60b	chr10	22273474	22288848	951	+	NM_001177775	P25477	protein_coding	EG667281	histocompatibility 60b	H60b
1402	C920009B18Rik	0.566881	8.3429	7.52402	285	208	606736	#B0E0E6,black	C920009B18Rik	chr10	22306720	22312942	4515	+	NR_015465		lncRNA		RIKEN cDNA C920009B18 gene	C920009B18Rik
1403	Raet1d	1	0	0	0	0	56554		Raet1d	chr10	22361894	22371114	474	+	NM_020030	P6567	protein_coding	RAE-1delta	retinoic acid early transcript delta	Raet1d
1404	Gm10825	2.42495	1.7379	3.01585	2	8	100038752	#FF6347,black	Gm10825	chr10	22402813	22407470	4548	+	NR_028580		lncRNA	ENSMUSG00000075295	predicted gene 10825	Gm10825
1405	Slc2a12	0.959315	6.52168	6.46175	80	99	353169		Slc2a12	chr10	22645011	22703880	3762	+	NM_178934	P24182	protein_coding	GLUT-12| Glut12	solute carrier family 2 (facilitated glucose transporter), member 12	Slc2a12
1406	Tbpl1	0.595476	9.67538	8.9275	719	552	237336	#B0E0E6,black	Tbpl1	chr10	22703877	22731447	2875	-	NM_011603	P9839	protein_coding	4732475G08| AW011832| AW491032| D18347| STD| TLF| Tlp| TRF2| TRP	TATA box binding protein-like 1	Tbpl1
1407	Tcf21	1	0	0	0	0	21412		Tcf21	chr10	22817275	22820128	1227	-	NM_011545	P16403	protein_coding	bHLHa23| capsulin| epc| epicardin| Pod-1| Pod1	transcription factor 21	Tcf21
1408	Eya4	1	0	0	0	0	14051		Eya4	chr10	23104168	23349903	4099	-	NM_010167	P12298	protein_coding	B130023L16Rik	EYA transcriptional coactivator and phosphatase 4	Eya4
1409	Rps12	1.1025	12.0967	12.2375	3855	5484	20042		Rps12	chr10	23785183	23787209	518	-	NM_011295	P13303	protein_coding		ribosomal protein S12	Rps12
1410	Snora33	10.968	0.0898349	3.54506	0	12	100529074	#FF0000,black	Snora33	chr10	23785347	23785451	105	-	NR_037680		snoRNA	ACA33| MBI-42	small nucleolar RNA, H/ACA box 33	Snora33
1411	Snord100	0.462016	2.95774	1.84376	6	3	100529075	#87CEEB,black	Snord100	chr10	23785754	23785821	68	-	NR_037681		snoRNA	MBII-429| Z51	small nucleolar RNA, C/D box 100	Snord100
1412	Slc18b1	1	0	0	0	0	76306		Slc18b1	chr10	23796986	23827968	2837	+	NM_183116	P16338	protein_coding	1110021L09Rik	solute carrier family 18, subfamily B, member 1	Slc18b1
1413	Vnn3	0.323923	6.76574	5.13946	95	39	26464	#87CEEB,black	Vnn3	chr10	23851462	23869843	1811	+	NM_011979	P24966	protein_coding		vanin 3	Vnn3
1414	Vnn1	1	0	0	0	0	22361		Vnn1	chr10	23894688	23905343	2416	+	NM_011704	P3139	protein_coding	V-1	vanin 1	Vnn1
1415	Taar1	1	0	0	0	0	111174		Taar1	chr10	23920406	23921404	999	+	NM_053205	P11522	protein_coding	taR-1| Tar1| Trar1	trace amine-associated receptor 1	Taar1
1416	Taar2	1	0	0	0	0	209512		Taar2	chr10	23938572	23941583	1020	+	NM_001007266	P14997	protein_coding	Gm224| Gm225| Gpr58| Tarr2	trace amine-associated receptor 2	Taar2
1417	Taar3	1	0	0	0	0	493809		Taar3	chr10	23949558	23950589	1032	+	NM_001008429	P16486	protein_coding		trace amine-associated receptor 3	Taar3
1418	Taar4	1	0	0	0	0	209513		Taar4	chr10	23960494	23961537	1044	+	NM_001008499	P26060	protein_coding	Gm226| Ta2| taR-4	trace amine-associated receptor 4	Taar4
1419	Taar5	1	0	0	0	0	215854		Taar5	chr10	23970706	23971719	1014	+	NM_001009574	P9799	protein_coding	Gm227| taR-5	trace amine-associated receptor 5	Taar5
1420	Taar6	1	0	0	0	0	215855		Taar6	chr10	23984609	23985646	1038	-	NM_001010828	P23242	protein_coding	Gm228| taR-6	trace amine-associated receptor 6	Taar6
1421	Taar7a	1	0	0	0	0	215856		Taar7a	chr10	23992405	23993481	1077	-	NM_001010829	P5851	protein_coding	Gm229| taR-7a	trace amine-associated receptor 7A	Taar7a
1422	Taar7b	1	0	0	0	0	209517		Taar7b	chr10	23999939	24001015	1077	+	NM_001010827	P18459	protein_coding	Gm698| taR-7b	trace amine-associated receptor 7B	Taar7b
1423	Taar7d	1	0	0	0	0	435206		Taar7d	chr10	24027222	24028298	1077	+	NM_001010838	P2879	protein_coding	taR-7d	trace amine-associated receptor 7D	Taar7d
1424	Taar7e	1	0	0	0	0	276742		Taar7e	chr10	24037614	24038690	1077	+	NM_001010835	P15817	protein_coding	Gm697| taR-7e	trace amine-associated receptor 7E	Taar7e
1425	Taar7f	1	0	0	0	0	435207		Taar7f	chr10	24049510	24050586	1077	+	NM_001010839	P4212	protein_coding	taR-7f	trace amine-associated receptor 7F	Taar7f
1426	Taar8a	1	0	0	0	0	215859		Taar8a	chr10	24076500	24077534	1035	+	NM_001010830	P9769	protein_coding	Gm230| taR-8a	trace amine-associated receptor 8A	Taar8a
1427	Taar8b	1	0	0	0	0	382348		Taar8b	chr10	24091260	24092294	1035	-	NM_001010837	P5482	protein_coding	Gm1149| taR-8b	trace amine-associated receptor 8B	Taar8b
1428	Taar8c	1	0	0	0	0	494546		Taar8c	chr10	24100843	24101951	1109	-	NM_001010840	P25224	protein_coding	taR-8c	trace amine-associated receptor 8C	Taar8c
1429	Taar9	1	0	0	0	0	503558		Taar9	chr10	24108488	24109534	1047	-	NM_001010831	P11459	protein_coding	Gm231| taR-9	trace amine-associated receptor 9	Taar9
1430	Stx7	0.966911	11.041	10.9924	1854	2313	53331		Stx7	chr10	24149317	24188959	2500	+	NM_016797	P11786	protein_coding	AI315064| AI317144| AW107239| Syn7	syntaxin 7	Stx7
1431	Moxd1	8.52916	0.0803535	3.17276	0	9	59012	#FF0000,black	Moxd1	chr10	24223517	24302783	3083	+	NM_021509	P7176	protein_coding	3230402N08Rik| MNCb-5203	monooxygenase, DBH-like 1	Moxd1
1432	Ctgf	1.29274	7.99706	8.36749	224	374	14219	#FFE4c3,black	Ctgf	chr10	24595442	24598682	2402	+	NM_010217	P24272	protein_coding	Ccn2| fisp-12| Fisp12| Hcs24	connective tissue growth factor	Ctgf
1433	Enpp1	1.75511	7.78327	8.59483	193	438	18605	#FFA07A,black	Enpp1	chr10	24637914	24712159	6752	-	NM_008813	P4299	protein_coding	4833416E15Rik| AI428932| C76301| CD203c| E-NPP 1| E-NPP1| Ly-41| M6S1| NPP1| Npps| PC-1| Pca| Pca-1| Pdnp1| ttw| twy	ectonucleotide pyrophosphatase/phosphodiesterase 1	Enpp1
1434	Enpp3	2.72589	0.0329627	1.47969	0	2	209558	#FF6347,black	Enpp3	chr10	24773814	24836195	2815	-	NM_134005	P6093	protein_coding	AI876438| CD203c	ectonucleotide pyrophosphatase/phosphodiesterase 3	Enpp3
1435	Med23	1.34389	7.44043	7.86685	152	264	70208	#FFE4c3,black	Med23	chr10	24869986	24913529	4946	+	NM_001166416	P517	protein_coding	130kDa| 3000002A17Rik| Crsp3| ESTM7| mKIAA1216| Sur2| X83317	mediator complex subunit 23	Med23
1436	Arg1	0.43253	9.27347	8.06434	544	303	11846	#87CEEB,black	Arg1	chr10	24915207	24927470	1477	-	NM_007482	P12448	protein_coding	AI| AI256583| Arg-1| PGIF	arginase, liver	Arg1
1437	Akap7	1.46434	7.58405	8.13431	168	318	432442	#FFE4c3,black	Akap7	chr10	25169090	25299163	3123	-	NM_018747	P26603	protein_coding	6430401D08| AI662165| AKAP15| Akap18| BB170514	A kinase (PRKA) anchor protein 7	Akap7
1438	Epb4.1l2	0.620637	12.7484	12.0603	6057	4850		#B0E0E6,black	Epb4.1l2	chr10	25359798	25523518	4463	+	NM_001199265	P2406
1439	Smlr1	1	0	0	0	0	100504474		Smlr1	chr10	25527943	25536272	674	-	NM_001195596	P3143	protein_coding	2010003K15Rik	small leucine-rich protein 1	Smlr1
1440	4930401C15Rik	1	0	0	0	0	73803		4930401C15Rik	chr10	25779314	25837437	865	-	NR_045349		lncRNA		RIKEN cDNA 4930401C15 gene	4930401C15Rik
1441	Tmem200a	1	0	0	0	0	77220		Tmem200a	chr10	25991186	26079052	4115	-	NM_029881	P24212	protein_coding	C030003D03Rik	transmembrane protein 200A	Tmem200a
1442	Gm9767	1	0	0	0	0	100040851		Gm9767	chr10	26078255	26079447	1193	+	NR_028030		lncRNA	ENSMUSG00000039098	predicted gene 9767	Gm9767
1443	Samd3	0.419474	4.98189	3.72854	27	14	268288	#87CEEB,black	Samd3	chr10	26229707	26272172	3554	+	NM_001013766	P19121	protein_coding	Gm623	sterile alpha motif domain containing 3	Samd3
1444	L3mbtl3	3.14427	4.76679	6.41951	23	96	237339	#FF6347,black	L3mbtl3	chr10	26275452	26375185	3411	-	NM_172787	P16758	protein_coding	AI481284| MBT-1	l(3)mbt-like 3 (Drosophila)	L3mbtl3
1445	Gm8709	1.12858	2.47619	2.6507	4	6	667572		Gm8709	chr10	26673446	26674651	1206	-	NR_033633		misc_RNA	EG667572	predicted gene 8709	Gm8709
1446	Arhgap18	0.811483	9.9942	9.69284	897	939	73910		Arhgap18	chr10	26772512	26918648	3616	+	NM_176837	P906	protein_coding	4833419J07Rik| AI314906| AI843501	Rho GTPase activating protein 18	Arhgap18
1447	Lama2	0.472867	1.0805	0	1	0	16773	#87CEEB,black	Lama2	chr10	26981285	27616942	9713	-	NM_008481	P24797	protein_coding	5830440B04| dy| mer| merosin| mKIAA4087	laminin, alpha 2	Lama2
1448	4930579H20Rik	1	0	0	0	0	75855		4930579H20Rik	chr10	27389866	27397225	1516	+	NR_131034		lncRNA		RIKEN cDNA 4930579H20 gene	4930579H20Rik
1449	Ptprk	4.30166	3.17881	5.2837	7	43	19272	#FF4500,black	Ptprk	chr10	28074820	28597397	6177	+	NM_008983	P13568	protein_coding	AI853699| PTPk| RPTPkappa	protein tyrosine phosphatase, receptor type, K	Ptprk
1450	Themis	2.00648	2.15874	3.16341	3	9	210757	#FF6347,black	Themis	chr10	28668360	28883818	6057	+	NM_001305663	P12605	protein_coding	E430004N04Rik| Gasp| Spot| thylex| Tsepa	thymocyte selection associated	Themis
1451	4930519F09Rik	4.41201	0.0529188	2.19436	0	4	114676	#FF4500,black	4930519F09Rik	chr10	28921963	28923507	1545	-	NR_033601		misc_RNA		RIKEN cDNA 4930519F09 gene	4930519F09Rik
1452	2310057J18Rik	1	0	0	0	0	67719		2310057J18Rik	chr10	28972288	28986306	1319	-	NM_026336	P9686	protein_coding	2210414P04Rik| Leg1	RIKEN cDNA 2310057J18 gene	2310057J18Rik
1453	Soga3	1	0	0	0	0	67412		Soga3	chr10	29143996	29199628	3946	+	NM_026138	P22531	protein_coding	6330407J23Rik	SOGA family member 3	Soga3
1454	9330159F19Rik	1	0	0	0	0	212448		9330159F19Rik	chr10	29211643	29230779	5644	+	NM_001162537	P21656	protein_coding		RIKEN cDNA 9330159F19 gene	9330159F19Rik
1455	Echdc1	0.846947	9.54989	9.31023	659	720	52665		Echdc1	chr10	29313166	29346661	3180	+	NM_001110195	P13737	protein_coding	1700028A24Rik| AI314462| AI930038| D10Ertd667e| MMCD	enoyl Coenzyme A hydratase domain containing 1	Echdc1
1456	Rnf146	0.903368	9.62654	9.47992	695	810	68031		Rnf146	chr10	29344176	29362442	4915	-	NM_026518	P12418	protein_coding	2610509H23Rik| Iduna	ring finger protein 146	Rnf146
1457	Rspo3	2.72589	0.0329627	1.47969	0	2	72780	#FF6347,black	Rspo3	chr10	29453107	29535867	2396	-	NM_028351	P14683	protein_coding	2810459H04Rik| AW742308| Cristin1| Thsd2	R-spondin 3	Rspo3
1458	Cenpw	1.79088	8.87362	9.71428	412	953	66311	#FFA07A,black	Cenpw	chr10	30196009	30200540	1512	-	NM_001109747	P22797	protein_coding	2610036L11Rik| Cug2	centromere protein W	Cenpw
1459	Trmt11	0.67445	7.76018	7.19196	190	165	73681	#E0FFFF,black	Trmt11	chr10	30534225	30600749	2359	-	NM_028604	P20352	protein_coding	2410075D05Rik| 3110045I18Rik| AW213713	tRNA methyltransferase 11	Trmt11
1460	Gm20300	0.217261	5.34473	3.14223	35	9	100504586	#00BFFF,black	Gm20300	chr10	30603195	30606634	3440	-	NR_045008		lncRNA		predicted gene, 20300	Gm20300
1461	Hint3	3.26139	4.57393	6.27942	20	87	66847	#FF6347,black	Hint3	chr10	30608207	30618366	696	-	NM_025798	P14996	protein_coding	0610010I17Rik| AV009015| HINT-3| HINT-4| HINT4	histidine triad nucleotide binding protein 3	Hint3
1462	Ncoa7	1.2711	9.85611	10.2022	815	1337	211329	#FFE4c3,black	Ncoa7	chr10	30645582	30803107	5338	-	NM_001111267	P4411	protein_coding	9030406N13Rik	nuclear receptor coactivator 7	Ncoa7
1463	Hey2	1	0	0	0	0	15214		Hey2	chr10	30832359	30842783	2532	-	NM_013904	P14201	protein_coding	bHLHb32| CHF1| Herp1| hesr2| Hrt2	hairy/enhancer-of-split related with YRPW motif 2	Hey2
1464	Hddc2	0.942891	6.98972	6.90488	111	135	69692		Hddc2	chr10	31313405	31328086	718	+	NM_027168	P7579	protein_coding	2310057G13Rik	HD domain containing 2	Hddc2
1465	Tpd52l1	16.6194	0.103503	4.1583	0	19	21987	#FF0000,black	Tpd52l1	chr10	31332380	31445921	1267	-	NM_009413	P3973	protein_coding	D53	tumor protein D52-like 1	Tpd52l1
1466	Gm3258	0.197592	6.24489	3.90549	66	16		#00BFFF,black	Gm3258	chr10	31413726	31414435	710	-	NM_011509	P10125
1467	Rnf217	1.08944	7.99697	8.12055	224	315	268291		Rnf217	chr10	31501887	31609725	2860	-	NM_001146349	P25811	protein_coding	AU016819| Ibrdc1	ring finger protein 217	Rnf217
1468	Nkain2	1	0	0	0	0	432450		Nkain2	chr10	31689319	32889915	3946	-	NM_001013411	P16106	protein_coding	6330571D19Rik| AW455467| Tcba1	Na+/K+ transporting ATPase interacting 2	Nkain2
1469	Trdn	1	0	0	0	0	76757		Trdn	chr10	33083483	33476709	4514	+	NM_029726	P25774	protein_coding	2310045H21Rik| EG432451| TDN	triadin	Trdn
1470	D830005E20Rik	1	0	0	0	0	442820		D830005E20Rik	chr10	33222345	33256357	1844	-	NR_040657		lncRNA		RIKEN cDNA D830005E20 gene	D830005E20Rik
1471	Clvs2	1	0	0	0	0	215890		Clvs2	chr10	33512334	33624600	2500	-	NM_175448	P7376	protein_coding	A330019N05Rik| Rlbp1l2	clavesin 2	Clvs2
1472	Gm4794	1	0	0	0	0			Gm4794	chr10	33766424	33782115	882	-	NM_001101452	P11037
1473	Sult3a1	1	0	0	0	0	57430		Sult3a1	chr10	33857722	33879475	1096	+	NM_020565	P9571	protein_coding	ST3A1| Sult-x2| Sultx2	sulfotransferase family 3A, member 1	Sult3a1
1474	Rsph4a	1	0	0	0	0	212892		Rsph4a	chr10	33905111	33916021	3650	+	NM_001162957	P16671	protein_coding	A230081C05| Rshl3	radial spoke head 4 homolog A (Chlamydomonas)	Rsph4a
1475	Zufsp	0.359638	7.64984	6.17446	176	81	72580	#87CEEB,black	Zufsp	chr10	33926936	33951212	2364	-	NM_028287	P22710	protein_coding	2700019D07Rik	zinc finger with UFM1-specific peptidase domain	Zufsp
1476	A830082N09Rik	0.934018	3.62818	3.5297	10	12	414093		A830082N09Rik	chr10	33987216	33995055	7840	-	NR_015526		lncRNA	Gm17567	RIKEN cDNA A830082N09 gene	A830082N09Rik
1477	Rwdd1	0.861598	9.82567	9.61076	798	887	66521		Rwdd1	chr10	33996555	34019616	1082	-	NM_025614	P14596	protein_coding	0710001K08Rik| 2610002D06Rik| 2700069A07Rik| IH1	RWD domain containing 1	Rwdd1
1478	Trappc3l	1	0	0	0	0	692132		Trappc3l	chr10	34037597	34109815	1185	+	NM_001162937	P16092	protein_coding	Bet3l| ENSMUSG00000071340	trafficking protein particle complex 3 like	Trappc3l
1479	Fam26d	1	0	0	0	0	270711		Fam26d	chr10	34038784	34044313	3714	-	NM_001081165	P24793	protein_coding	4732454E20Rik| AI586164| Gm643	family with sequence similarity 26, member D	Fam26d
1480	Fam26e	1	0	0	0	0	103511		Fam26e	chr10	34091352	34096519	1786	-	NM_178908	P25362	protein_coding	BB146404	family with sequence similarity 26, member E	Fam26e
1481	Fam26f	0.345481	7.69005	6.15672	181	80	215900	#87CEEB,black	Fam26f	chr10	34126067	34127972	1082	-	NM_175449	P8728	protein_coding	A630077B13Rik	family with sequence similarity 26, member F	Fam26f
1482	Dse	0.566072	8.86627	8.04533	410	299	212898	#B0E0E6,black	Dse	chr10	34151393	34207551	4225	-	NM_172508	P845	protein_coding	6030499O08| AI480506| B130024B19Rik| DS-epi1| Sart2	dermatan sulfate epimerase	Dse
1483	Tspyl1	0.913617	10.2005	10.0701	1035	1220	22110		Tspyl1	chr10	34282190	34284885	2696	+	NM_009433	P12264	protein_coding	Tspyl	testis-specific protein, Y-encoded-like 1	Tspyl1
1484	Tspyl4	9.95431	1.16056	4.47588	1	24	72480	#FF0000,black	Tspyl4	chr10	34297421	34301320	3900	+	NM_030203	P5127	protein_coding	2610102M01Rik| B230210I21Rik| D10Bwg0791e	TSPY-like 4	Tspyl4
1485	Nt5dc1	1.16438	7.08957	7.30913	119	179	319638		Nt5dc1	chr10	34303612	34418528	2716	-	NM_176968	P12052	protein_coding	6030401B09Rik| AW987726| Nt5c2l1	5'-nucleotidase domain containing 1	Nt5dc1
1486	Col10a1	0.812019	2.47002	2.16961	4	4	12813		Col10a1	chr10	34389981	34397085	3130	+	NM_009925	P21888	protein_coding	Col10| Col10a-1	collagen, type X, alpha 1	Col10a1
1487	Frk	1.29145	6.92412	7.29311	106	177	14302	#FFE4c3,black	Frk	chr10	34483400	34611230	4647	+	NM_010237	P1634	protein_coding	BSK| BSK/IYK| C85044| GTK| RAK	fyn-related kinase	Frk
1488	Hs3st5	1	0	0	0	0	319415		Hs3st5	chr10	36506807	36834394	3095	+	NM_001253355	P2225	protein_coding	D930005L05Rik| Gm1151| Hs3ost5	heparan sulfate (glucosamine) 3-O-sulfotransferase 5	Hs3st5
1489	Hdac2	1.55838	8.83463	9.47468	401	807	15182	#FFA07A,black	Hdac2	chr10	36974544	37001888	2004	+	NM_008229	P26004	protein_coding	D10Wsu179e| mRPD3| YAF1| Yy1bp	histone deacetylase 2	Hdac2
1490	Marcks	0.363346	14.1305	12.6699	15788	7401	17118	#87CEEB,black	Marcks	chr10	37133243	37138926	4186	-	NM_008538	P25202	protein_coding	Macs| PKCSL	myristoylated alanine rich protein kinase C substrate	Marcks
1491	4930591E09Rik	1	0	0	0	0	75877		4930591E09Rik	chr10	38175774	38181903	486	+	NR_131035		lncRNA		RIKEN cDNA 4930591E09 gene	4930591E09Rik
1492	Rfpl4b	1	0	0	0	0	215919		Rfpl4b	chr10	38820541	38821779	1054	-	NM_001177783	P7451	protein_coding	100040915| Gm3037| Gm62	ret finger protein-like 4B	Rfpl4b
1493	Lama4	1.56124	4.63835	5.28105	21	43	16775	#FFA07A,black	Lama4	chr10	38965515	39110188	6046	+	NM_010681	P4792	protein_coding		laminin, alpha 4	Lama4
1494	Fam229b	2.74131	3.49939	4.95425	9	34	66337	#FF6347,black	Fam229b	chr10	39118808	39133895	730	-	NM_183254	P15860	protein_coding	1700025K23Rik	family with sequence similarity 229, member B	Fam229b
1495	Tube1	0.749002	4.69902	4.28206	22	21	71924	#E0FFFF,black	Tube1	chr10	39134023	39151058	2929	+	NM_028006	P346	protein_coding	2310061K05Rik| AI551343| Tube	epsilon-tubulin 1	Tube1
1496	Wisp3	1	0	0	0	0	327743		Wisp3	chr10	39150971	39163794	1418	-	NM_001127376	P13139	protein_coding	CCN6| ENSMUSG00000062074| Gm735| WISP-3	WNT1 inducible signaling pathway protein 3	Wisp3
1497	Fyn	1.06908	8.49171	8.58808	316	436	14360		Fyn	chr10	39369799	39565374	3685	+	NM_008054	P25868	protein_coding	AI448320| AW552119	Fyn proto-oncogene	Fyn
1498	Traf3ip2	0.953982	7.97752	7.90955	221	272	103213		Traf3ip2	chr10	39612934	39655307	2867	+	NM_134000	P9640	protein_coding	Act1| AI429613| CIKS	TRAF3 interacting protein 2	Traf3ip2
1499	E130307A14Rik	2.53626	4.17974	5.52244	15	51	327744	#FF6347,black	E130307A14Rik	chr10	39621411	39732007	1664	-	NR_038037		lncRNA		RIKEN cDNA E130307A14 gene	E130307A14Rik
1500	Rev3l	0.48019	8.85211	7.79378	406	251	19714	#87CEEB,black	Rev3l	chr10	39732160	39875205	10665	+	NM_011264	P1052	protein_coding	Rev| Rev3| Sez4	REV3 like, DNA directed polymerase zeta catalytic subunit	Rev3l
1501	AA474331	1	0	0	0	0			AA474331	chr10	39892760	39899238	781	-	NR_033628
1502	2010001E11Rik	1	0	0	0	0			2010001E11Rik	chr10	39920382	39926923	2285	-	NM_001163503	P22136
1503	G630090E17Rik	0.188667	4.81445	2.40836	24	5		#00BFFF,black	G630090E17Rik	chr10	39946912	39960153	1782	-	NM_001173500	P14827
1504	BC021785	1.28621	2.47862	2.84175	4	7		#FFE4c3,black	BC021785	chr10	39958061	39986646	4802	-	NM_001113388	P18198
1505	AI317395	1	0	0	0	0			AI317395	chr10	40001573	40025268	2679	-	NM_144821	P20185
1506	Slc16a10	0.390325	9.0066	7.64934	452	227	72472	#87CEEB,black	Slc16a10	chr10	40033535	40142254	7010	-	NM_001114332	P21498	protein_coding	2610103N14Rik| 9830169E08| Mct10| PRO0813| TAT1	solute carrier family 16 (monocarboxylic acid transporters), member 10	Slc16a10
1507	Rpf2	0.837169	9.61194	9.35553	688	743	67239		Rpf2	chr10	40223246	40247039	1917	-	NM_023323	P22039	protein_coding	2810470K21Rik| AU040229| AU043242| Bxdc1	ribosome production factor 2 homolog	Rpf2
1508	Gtf3c6	1.9343	8.80568	9.75749	393	982	67371	#FFA07A,black	Gtf3c6	chr10	40249203	40257665	1020	-	NM_026113	P148	protein_coding	2410016F19Rik| AU019813	general transcription factor IIIC, polypeptide 6, alpha	Gtf3c6
1509	Amd1	1.35341	10.5577	10.9943	1326	2316	11702	#FFE4c3,black	Amd1	chr10	40287458	40289469	2012	-	NM_009665	P3181	protein_coding	AdoMetDC| adoMetDC1| Amd-1| SAMDC| SAMDC 1	S-adenosylmethionine decarboxylase 1	Amd1
1510	Amd2	1.26935	10.6925	11.0366	1456	2385	100041585	#FFE4c3,black	Amd2	chr10	40287465	40302186	3197	-	NM_007444	P3181	protein_coding	AdoMetDC| Amd1| Amd3| ENSMUSG00000063953	S-adenosylmethionine decarboxylase 2	Amd2
1511	Cdk19	0.643085	9.95508	9.31816	873	724	78334	#B0E0E6,black	Cdk19	chr10	40349308	40483818	5807	+	NM_001291816	P13489	protein_coding	2700084L06Rik| AI845279| AW228747| Cdc2l6| CDK11| mKIAA1028	cyclin-dependent kinase 19	Cdk19
1512	Slc22a16	1	0	0	0	0	70840		Slc22a16	chr10	40570362	40604132	2243	+	NM_027572	P23750	protein_coding	4921504E14Rik| CT2| FLIPT2| OCT6| OKB1	solute carrier family 22 (organic cation transporter), member 16	Slc22a16
1513	Ddo	1	0	0	0	0	70503		Ddo	chr10	40630011	40649931	3000	+	NM_027442	P12671	protein_coding	5330420D20Rik| 5730402C02Rik| AI467244	D-aspartate oxidase	Ddo
1514	Mettl24	1	0	0	0	0	327747		Mettl24	chr10	40683282	40811083	1529	+	NM_177793	P701	protein_coding	9030224M15Rik	methyltransferase like 24	Mettl24
1515	Cdc40	0.903602	8.50974	8.3635	320	373	71713		Cdc40	chr10	40831622	40883143	3365	-	NM_027879	P7653	protein_coding	1200003H23Rik| EHB3| PRP17	cell division cycle 40	Cdc40
1516	Wasf1	1.6005	5.85423	6.53275	50	104	83767	#FFA07A,black	Wasf1	chr10	40883534	40938569	2550	+	NM_031877	P11462	protein_coding	AI195380| AI838537| Scar| WAVE| WAVE-1	WAS protein family, member 1	Wasf1
1517	Gpr6	1	0	0	0	0	140741		Gpr6	chr10	41070493	41071584	1092	-	NM_199058	P5200	protein_coding	AI852874| Gm233	G protein-coupled receptor 6	Gpr6
1518	Fig4	28.6563	0.117223	4.958	0	34	103199	#FF0000,black	Fig4	chr10	41188172	41303241	3263	-	NM_133999	P3744	protein_coding	A530089I17Rik| AI326867| Sac3	FIG4 phosphoinositide 5-phosphatase	Fig4
1519	Zbtb24	0.285027	6.32928	4.51845	70	25	268294	#87CEEB,black	Zbtb24	chr10	41450358	41465582	2956	+	NM_001277229	P11950	protein_coding	BC055367| Bif1| Bsg1| ZNF450	zinc finger and BTB domain containing 24	Zbtb24
1520	Mical1	1.05656	9.67948	9.75887	721	983	171580		Mical1	chr10	41476314	41487030	3657	+	NM_001164433	P14128	protein_coding	MICAL| MICAL-1| Nical	microtubule associated monooxygenase, calponin and LIM domain containing 1	Mical1
1521	Smpd2	1.10964	7.98409	8.13418	222	318	20598		Smpd2	chr10	41487172	41490340	1602	-	NM_009213	P14292	protein_coding	AW108287| nSMase| nSMase1	sphingomyelin phosphodiesterase 2, neutral	Smpd2
1522	Ppil6	1	0	0	0	0	73075		Ppil6	chr10	41490439	41514288	1070	+	NM_028430	P18719	protein_coding	2900084F20Rik	peptidylprolyl isomerase (cyclophilin)-like 6	Ppil6
1523	Cd164	0.85496	11.757	11.5309	3046	3360	53599		Cd164	chr10	41519500	41531042	2830	+	NM_016898	P25059	protein_coding	A115| A24| AA589639| AW540279| MGC-24| MSSP	CD164 antigen	Cd164
1524	Ccdc162	19.0321	0.107363	4.35773	0	22	75973	#FF0000,black	Ccdc162	chr10	41538849	41606595	3182	-	NM_001303469	P4271	protein_coding	5033413D22Rik| Ccdc162p| Gm29096| Gm61| Gm6976	coiled-coil domain containing 162	Ccdc162
1525	5730435O14Rik	1	0	0	0	0	70538		5730435O14Rik	chr10	41568016	41576476	617	+	NR_045341		lncRNA		RIKEN cDNA 5730435O14 gene	5730435O14Rik
1526	Cep57l1	2.93037	3.76401	5.3151	11	44	103268	#FF6347,black	Cep57l1	chr10	41718840	41809868	2362	-	NM_029132	P10146	protein_coding	2410017P07Rik| 4930484D11Rik| AI607327| cep57R	centrosomal protein 57-like 1	Cep57l1
1527	Sesn1	0.294044	6.97551	5.20962	110	41	140742	#87CEEB,black	Sesn1	chr10	41810574	41908436	3339	+	NM_001162908	P12504	protein_coding	1110002G11Rik| AU044290| Pa26| Sest1	sestrin 1	Sesn1
1528	Armc2	1.68253	1.11995	1.87059	1	3	213402	#FFA07A,black	Armc2	chr10	41914990	42018382	4865	-	NM_001034858	P15614	protein_coding	2610018I05Rik	armadillo repeat containing 2	Armc2
1529	Foxo3	0.654911	4.34223	3.7316	17	14	56484	#B0E0E6,black	Foxo3	chr10	42185786	42276742	2889	-	NM_019740	P17457	protein_coding	1110048B16Rik| 2010203A17Rik| C76856| Fkhr2| FKHRL1| Foxo3a	forkhead box O3	Foxo3
1530	Lace1	0.760463	5.53671	5.14166	40	39	215951	#E0FFFF,black	Lace1	chr10	42312585	42478565	2513	-	NM_145743	P13571	protein_coding	CG8520	lactation elevated 1	Lace1
1531	Snx3	0.481812	11.3834	10.3299	2351	1461	54198	#87CEEB,black	Snx3	chr10	42502054	42535369	1377	+	NM_017472	P16994	protein_coding	SDP3	sorting nexin 3	Snx3
1532	Nr2e1	1	0	0	0	0	21907		Nr2e1	chr10	42561971	42583588	3233	-	NM_152229	P17169	protein_coding	fierce| frc| Mtl1| Mtll| tailless| TLL| Tlx| XTLL	nuclear receptor subfamily 2, group E, member 1	Nr2e1
1533	Ostm1	0.730405	8.28115	7.82792	273	257	14628	#E0FFFF,black	Ostm1	chr10	42678916	42702462	3009	+	NM_172416	P10007	protein_coding	1200002H13Rik| gl| HSPC019	osteopetrosis associated transmembrane protein 1	Ostm1
1534	Sec63	1.06142	11.2929	11.3789	2208	3024	140740		Sec63	chr10	42761496	42832514	6032	+	NM_153055	P15946	protein_coding	5730478J10Rik| AI649014| AW319215	SEC63-like (S. cerevisiae)	Sec63
1535	Scml4	0.640804	5.67095	5.02891	44	36	268297	#B0E0E6,black	Scml4	chr10	42860512	42960782	4745	+	NM_172938	P19690	protein_coding	9330161D17| mFLJ00197	sex comb on midleg-like 4 (Drosophila)	Scml4
1536	Sobp	0.65527	5.13127	4.52143	30	25	109205	#B0E0E6,black	Sobp	chr10	43002500	43174530	4980	-	NM_175407	P10607	protein_coding	2900009C16Rik| 5330439J01Rik| jc| JXC1	sine oculis-binding protein homolog (Drosophila)	Sobp
1537	9030612E09Rik	3.57351	0.0440068	1.88135	0	3	74530	#FF6347,black	9030612E09Rik	chr10	43174699	43176565	1867	+	NR_102361		lncRNA		RIKEN cDNA 9030612E09 gene	9030612E09Rik
1538	Pdss2	1	0	0	0	0	71365		Pdss2	chr10	43221486	43464882	2031	+	NM_027772	P3877	protein_coding	5430420P03Rik| Gm60| kd| mDLP1| Plmp	prenyl (solanesyl) diphosphate synthase, subunit 2	Pdss2
1539	Bend3	1.4741	2.97402	3.53386	6	12	331623	#FFE4c3,black	Bend3	chr10	43479140	43515417	6049	+	NM_199028	P13424	protein_coding	mKIAA1553	BEN domain containing 3	Bend3
1540	1700021F05Rik	1.26491	7.54938	7.88842	164	268	67851	#FFE4c3,black	1700021F05Rik	chr10	43525121	43540994	898	-	NM_026411	P21237	protein_coding		RIKEN cDNA 1700021F05 gene	1700021F05Rik
1541	Cd24a	0.339868	11.6411	10.0842	2811	1232	12484	#87CEEB,black	Cd24a	chr10	43579169	43584265	1816	+	NM_009846	P8412	protein_coding	Cd24| HSA| Ly-52| nectadrin	CD24a antigen	Cd24a
1542	F830002L21Rik	1	0	0	0	0	414125		F830002L21Rik	chr10	43593427	43630913	1832	+	NR_033558		lncRNA	F930017D23Rik	RIKEN cDNA F830002L21 gene	F830002L21Rik
1543	1700027J07Rik	1	0	0	0	0	69443		1700027J07Rik	chr10	43746158	43765836	1060	+	NR_040581		lncRNA		RIKEN cDNA 1700027J07 gene	1700027J07Rik
1544	4933404K13Rik	1	0	0	0	0	71018		4933404K13Rik	chr10	43825907	43833301	831	+	NR_131055		lncRNA		RIKEN cDNA 4933404K13 gene	4933404K13Rik
1545	Qrsl1	1.7879	7.54084	8.3791	163	377	76563	#FFA07A,black	Qrsl1	chr10	43874190	43901736	1970	-	NM_001081054	P9438	protein_coding	2700038P16Rik| C80053| GatA	glutaminyl-tRNA synthase (glutamine-hydrolyzing)-like 1	Qrsl1
1546	Rtn4ip1	0.959315	6.52168	6.46175	80	99	170728		Rtn4ip1	chr10	43901807	43947862	2981	+	NM_130892	P13428	protein_coding	D10Ertd690e| NIMP	reticulon 4 interacting protein 1	Rtn4ip1
1547	Aim1	0.690043	11.2417	10.7065	2131	1897	11630	#E0FFFF,black	Aim1	chr10	43950307	44004846	7416	-	NM_172393	P3303	protein_coding	AI462491| AI463325	absent in melanoma 1	Aim1
1548	Speer5-ps1	1	0	0	0	0	70365		Speer5-ps1	chr10	44170447	44219585	1522	+	NR_001582		misc_RNA	1700007C10Rik| SPEER-5| Speer5-ps	spermatogenesis associated glutamate (E)-rich protein 5, pseudogene 1	Speer5-ps1
1549	Atg5	1.05953	9.36597	9.44939	580	793	11793		Atg5	chr10	44268358	44364291	2352	+	NM_053069	P718	protein_coding	2010107M05Rik| 3110067M24Rik| Apg5l| Atg5l| AW319544| C88337| Paddy	autophagy related 5	Atg5
1550	Prdm1	0.494591	10.7478	9.73213	1513	965	12142	#87CEEB,black	Prdm1	chr10	44437174	44458748	5205	-	NM_007548	P19863	protein_coding	b2b1765Clo| Blimp-1| Blimp1| PRDI-BF1| ZNFPR1A1	PR domain containing 1, with ZNF domain	Prdm1
1551	Prep	2.42961	8.47826	9.75899	313	983	19072	#FF6347,black	Prep	chr10	45067214	45158995	2719	+	NM_011156	P1908	protein_coding	AI047692| AI450383| D10Wsu136e| PEP| Pop	prolyl endopeptidase	Prep
1552	Popdc3	1	0	0	0	0	78977		Popdc3	chr10	45289305	45318450	1851	+	NM_024286	P2006	protein_coding	AA682104| Pop3	popeye domain containing 3	Popdc3
1553	Bves	1	0	0	0	0	23828		Bves	chr10	45335762	45369708	1607	+	NM_024285	P3429	protein_coding	mBVES| Pop1| Popdc1	blood vessel epicardial substance	Bves
1554	Lin28b	2.76058	4.64066	6.10563	21	77	380669	#FF6347,black	Lin28b	chr10	45376619	45470201	5403	-	NM_001031772	P9497	protein_coding	2810403D23Rik| D030047M17Rik| Lin-28.2	lin-28 homolog B (C. elegans)	Lin28b
1555	Hace1	0.499806	7.75998	6.75942	190	122	209462	#87CEEB,black	Hace1	chr10	45577829	45712345	3785	+	NM_172473	P25759	protein_coding	1700042J16Rik| A730034A22Rik| BC025474	HECT domain and ankyrin repeat containing, E3 ubiquitin protein ligase 1	Hace1
1556	D030045P18Rik	1	0	0	0	0	320363		D030045P18Rik	chr10	45807704	45852018	1892	+	NR_040624		lncRNA		RIKEN cDNA D030045P18 gene	D030045P18Rik
1557	Snord14d	1	0	0	0	0	100302593		Snord14d	chr10	46244748	46244770	23	+	NR_028274		snoRNA	Gm23710	small nucleolar RNA, C/D box 14D	Snord14d
1558	Snord14c	1	0	0	0	0	108637		Snord14c	chr10	46244749	46244770	22	+	NR_028276		snoRNA	Gm23107| Rnu14| U14	small nucleolar RNA, C/D box 14C	Snord14c
1559	C130030K03Rik	1.8656	0.0188451	0.918484	0	1	100418235	#FFA07A,black	C130030K03Rik	chr10	49093681	49095843	2163	-	NR_046212		misc_RNA		RIKEN cDNA C130030K03 gene	C130030K03Rik
1560	Grik2	0.472867	1.0805	0	1	0	14806	#87CEEB,black	Grik2	chr10	49099463	49788754	4872	-	NM_001111268	P23715	protein_coding	AW124492| GluK2| Glur-6| Glur6| Glurbeta2	glutamate receptor, ionotropic, kainate 2 (beta 2)	Grik2
1561	Ascc3	0.355508	9.05667	7.56463	468	214	77987	#87CEEB,black	Ascc3	chr10	50592669	50851202	7477	+	NM_198007	P2944	protein_coding	ASC1p200| B630009I04Rik| BC023451| D430001L07Rik| D630041L21| Helic1| RNAH	activating signal cointegrator 1 complex subunit 3	Ascc3
1562	Sim1	4.41201	0.0529188	2.19436	0	4	20464	#FF4500,black	Sim1	chr10	50895651	50989152	7355	+	NM_011376	P7016	protein_coding	bHLHe14| mSIM1	single-minded homolog 1 (Drosophila)	Sim1
1563	Lilr4b	0.308457	13.7231	12.0262	11904	4737	14727	#87CEEB,black	Lilr4b	chr10	51480612	51486329	1482	+	NM_008147	P19730	protein_coding	gp49| Gp49a	leukocyte immunoglobulin-like receptor, subfamily B, member 4B	Lilr4b
1564	Lilrb4a	0.303122	13.9526	12.2306	13957	5458	14728	#87CEEB,black	Lilrb4a	chr10	51490898	51496611	1495	+	NM_013532	P24145	protein_coding	CD85K| gp49| Gp49b| HM18| ILT3| Lilrb4| LIR-5	leukocyte immunoglobulin-like receptor, subfamily B, member 4A	Lilrb4a
1565	Fam162b	1	0	0	0	0	77296		Fam162b	chr10	51585450	51590460	555	-	NM_029894	P18842	protein_coding	9430073N08Rik	family with sequence similarity 162, member B	Fam162b
1566	Gprc6a	1	0	0	0	0	210198		Gprc6a	chr10	51614823	51631458	2856	-	NM_153071	P7269	protein_coding		G protein-coupled receptor, family C, group 6, member A	Gprc6a
1567	Rfx6	1	0	0	0	0	320995		Rfx6	chr10	51677760	51730429	3701	+	NM_001159389	P6761	protein_coding	4930572O07Rik| Rfxdc1	regulatory factor X, 6	Rfx6
1568	4933411G06Rik	1	0	0	0	0	71090		4933411G06Rik	chr10	51756174	51757194	1021	-	NR_045158		misc_RNA		RIKEN cDNA 4933411G06 gene	4933411G06Rik
1569	Vgll2	1	0	0	0	0	215031		Vgll2	chr10	52022502	52028471	2688	+	NM_153786	P25131	protein_coding	C130057C21Rik| vgl-2| VITO-1| Vito1	vestigial like family member 2	Vgll2
1570	Ros1	1	0	0	0	0	19886		Ros1	chr10	52045926	52195244	7401	-	NM_011282	P9878	protein_coding	c-ros| Ros-1	Ros1 proto-oncogene	Ros1
1571	Dcbld1	2.96577	6.7683	8.3367	95	366	66686	#FF6347,black	Dcbld1	chr10	52233619	52321377	3025	+	NM_025705	P4358	protein_coding	4631413K11Rik	discoidin, CUB and LCCL domain containing 1	Dcbld1
1572	Gopc	2.03669	9.16953	10.1958	506	1331	94221	#FF6347,black	Gopc	chr10	52337024	52382124	4317	-	NM_053187	P4003	protein_coding	2210402P09Rik| AI844555| CAL| FIG| GOPC1| PIST	golgi associated PDZ and coiled-coil motif containing	Gopc
1573	Nepn	1	0	0	0	0	66650		Nepn	chr10	52391608	52404604	1823	+	NM_025684	P24557	protein_coding	5730521E12Rik| Npn| periolin	nephrocan	Nepn
1574	Nus1	1.00786	11.2186	11.2299	2097	2727	52014		Nus1	chr10	52417547	52440192	4614	+	NM_030250	P18041	protein_coding	1600027K07Rik| AU019165| AW538011| BC003223| D10Ertd438e	NUS1 dehydrodolichyl diphosphate synthase subunit	Nus1
1575	Zfa-ps	0.312728	5.30476	3.62774	34	13	22639	#87CEEB,black	Zfa-ps	chr10	52542320	52545739	3420	-	NR_037920		misc_RNA	Zfa| Zfx	zinc finger protein, autosomal, pseudogene	Zfa-ps
1576	Slc35f1	2.87982	1.13655	2.66253	1	6	215085	#FF6347,black	Slc35f1	chr10	52690501	53111622	4973	+	NM_178675	P24748	protein_coding	Duf6| E130016L02	solute carrier family 35, member F1	Slc35f1
1577	Cep85l	5.22396	3.50278	5.88792	9	66	100038725	#FF4500,black	Cep85l	chr10	53278081	53379851	2691	-	NM_001204983	P11145	protein_coding	ENSMUSG00000038594| Gm9766	centrosomal protein 85-like	Cep85l
1578	Gm19395	1	0	0	0	0	100502820		Gm19395	chr10	53280270	53283687	658	+	NR_038015		lncRNA		predicted gene, 19395	Gm19395
1579	Pln	1	0	0	0	0	18821		Pln	chr10	53337686	53345999	2480	+	NM_023129	P25371	protein_coding	Plb	phospholamban	Pln
1580	Gm20597	4.41201	0.0529188	2.19436	0	4	100502868	#FF4500,black	Gm20597	chr10	53498443	53518989	5486	-	NR_037973		lncRNA	B230314j19	predicted gene, 20597	Gm20597
1581	Mcm9	7.71237	0.0763504	3.02352	0	8	71567	#FF4500,black	Mcm9	chr10	53537324	53630439	3873	-	NM_027830	P23493	protein_coding	9030408O17Rik| Gm235| Mcmdc1	minichromosome maintenance 9 homologous recombination repair factor	Mcm9
1582	Asf1a	0.96808	8.21664	8.16984	261	326	66403		Asf1a	chr10	53596961	53609215	2182	+	NM_025541	P1007	protein_coding	2310079C17Rik| C79052	anti-silencing function 1A histone chaperone	Asf1a
1583	Fam184a	0.0901823	3.47101	0	9	0	75906	#1E90FF,black	Fam184a	chr10	53633145	53750909	3950	-	NM_001081428	P7433	protein_coding	3110012E06Rik| 4930438C08Rik| 4930589M24Rik	family with sequence similarity 184, member A	Fam184a
1584	Man1a	0.5866	9.15205	8.3825	500	378	17155	#B0E0E6,black	Man1a	chr10	53906033	54075796	3889	-	NM_008548	P12423	protein_coding	Man1a1| PCR1	mannosidase 1, alpha	Man1a
1585	Gm16998	10.968	0.0898349	3.54506	0	12	100502920	#FF0000,black	Gm16998	chr10	54075922	54081081	1230	+	NR_038016		lncRNA		predicted gene, 16998	Gm16998
1586	Tbc1d32	0.492052	6.26768	5.24456	67	42	544696	#87CEEB,black	Tbc1d32	chr10	56014294	56228689	7239	-	NM_001033385	P24378	protein_coding	b2b2284Clo| Bromi| D630037F22Rik	TBC1 domain family, member 32	Tbc1d32
1587	Msl3l2	17.4241	0.104883	4.2279	0	20	73390	#FF0000,black	Msl3l2	chr10	56106917	56116880	2140	+	NM_001163833	P16110	protein_coding	1700060H10Rik	male-specific lethal 3-like 2 (Drosophila)	Msl3l2
1588	Gja1	0.735683	11.7484	11.3056	3028	2874	14609	#E0FFFF,black	Gja1	chr10	56377300	56390419	3105	+	NM_010288	P19437	protein_coding	AU042049| AW546267| Cnx43| connexin43| Cx43| Cx43alpha1| Gja-1| Npm1	gap junction protein, alpha 1	Gja1
1589	4930467K11Rik	1	0	0	0	0	74928		4930467K11Rik	chr10	57478383	57486353	723	-	NR_045353		lncRNA		RIKEN cDNA 4930467K11 gene	4930467K11Rik
1590	Hsf2	1.89484	8.2388	9.16088	265	649	15500	#FFA07A,black	Hsf2	chr10	57486385	57513143	2623	+	NM_008297	P14834	protein_coding	AI661205	heat shock factor 2	Hsf2
1591	Serinc1	0.920766	10.371	10.252	1165	1384	56442		Serinc1	chr10	57515775	57532529	2878	-	NM_019760	P908	protein_coding	1500011D18Rik| AI315070| AIGP-2| mKIAA1253| Tde1l| Tde2| TMS-2| Tms2	serine incorporator 1	Serinc1
1592	Pkib	0.669247	7.12465	6.54526	122	105	18768	#E0FFFF,black	Pkib	chr10	57631981	57741112	5943	+	NM_008863	P8308	protein_coding	Pkibeta| Prkacn2	protein kinase inhibitor beta, cAMP dependent, testis specific	Pkib
1593	Fabp7	0.19729	4.48956	2.14795	19	4	12140	#00BFFF,black	Fabp7	chr10	57784923	57788450	762	+	NM_021272	P7221	protein_coding	B-FABP| BFABP| Blbp| MRG	fatty acid binding protein 7, brain	Fabp7
1594	Smpdl3a	0.286317	9.8055	8.00118	787	290	57319	#87CEEB,black	Smpdl3a	chr10	57794544	57811830	1791	+	NM_020561	P23382	protein_coding	0610010C24Rik| AI529588| ASM3A| ASML3| ASML3A	sphingomyelin phosphodiesterase, acid-like 3A	Smpdl3a
1595	Dux	1	0	0	0	0			Dux	chr10	58230651	58232675	2025	-	NM_001081954	P22094
1596	Gm4981	1	0	0	0	0	245263		Gm4981	chr10	58234848	58236660	1813	-	NM_001034869	P25855	protein_coding	EG245263	predicted gene 4981	Gm4981
1597	Gcc2	1.0516	8.3879	8.46048	294	399	70297		Gcc2	chr10	58255526	58305592	6511	+	NM_027375	P22369	protein_coding	0610043A03Rik| 2210420P05Rik| 2600014C01Rik| AW112121| mKIAA0336	GRIP and coiled-coil domain containing 2	Gcc2
1598	Lims1	0.436146	10.6151	9.41803	1380	776	110829	#87CEEB,black	Lims1	chr10	58323466	58424691	4941	+	NM_026148	P25446	protein_coding	2310016J22Rik| 4921524A02Rik| AI507642| AU021743| AW551584| C430041B13Rik| Lims1l| PINCH| PINCH1	LIM and senescent cell antigen-like domains 1	Lims1
1599	Ranbp2	0.450432	11.0463	9.89572	1861	1081	19386	#87CEEB,black	Ranbp2	chr10	58446852	58494154	9476	+	NM_011240	P9562	protein_coding	A430087B05Rik| AI256741| NUP358	RAN binding protein 2	Ranbp2
1600	Ccdc138	21.4414	0.11051	4.53284	0	25	76138	#FF0000,black	Ccdc138	chr10	58497937	58576244	2466	+	NM_001162956	P1222	protein_coding	6230424H07Rik| BC042726	coiled-coil domain containing 138	Ccdc138
1601	Edar	1	0	0	0	0	13608		Edar	chr10	58600788	58675696	3680	-	NM_010100	P15553	protein_coding	dl| ED1R| ED3| ED5| EDA-A1R| EDA3	ectodysplasin-A receptor	Edar
1602	BB019430	1	0	0	0	0	103505		BB019430	chr10	58696745	58704277	1320	+	NR_033565		lncRNA		expressed sequence BB019430	BB019430
1603	Sh3rf3	0.472867	1.0805	0	1	0	237353	#87CEEB,black	Sh3rf3	chr10	58813359	59138916	5781	+	NM_172788	P17949	protein_coding	4831416G18Rik| Igfbp5-ip| Sh3md4| Sh3rf31	SH3 domain containing ring finger 3	Sh3rf3
1604	Sept10	3.98808	6.46883	8.46453	77	400	103080	#FF6347,black	Sept10	chr10	59141627	59221847	2654	-	NM_001024910	P11392	protein_coding	4921515A04Rik| 9430099J10Rik| AA408298| AI874685	septin 10	Sept10
1605	Sowahc	0.335139	11.8872	10.3101	3334	1441	268301	#87CEEB,black	Sowahc	chr10	59221922	59226433	4512	+	NM_172939	P10519	protein_coding	4921515A04Rik| 9430099J10Rik| Ankrd57| C820004L04Rik	sosondowah ankyrin repeat domain family member C	Sowahc
1606	P4ha1	0.381422	11.4499	10.0594	2462	1211	18451	#87CEEB,black	P4ha1	chr10	59323296	59373304	4043	+	NM_011030	P5939	protein_coding	AL022634| P4ha	procollagen-proline, 2-oxoglutarate 4-dioxygenase (proline 4-hydroxylase), alpha 1 polypeptide	P4ha1
1607	Pla2g12b	1	0	0	0	0	69836		Pla2g12b	chr10	59403685	59421976	1066	+	NM_023530	P13460	protein_coding	2010002E04Rik| Fksg71| hlb218| Pla2g13	phospholipase A2, group XIIB	Pla2g12b
1608	Oit3	2.58598	3.49896	4.86967	9	32	18302	#FF6347,black	Oit3	chr10	59422960	59441779	2716	-	NM_010959	P15994	protein_coding	EF-9| LZP	oncoprotein induced transcript 3	Oit3
1609	Mcu	1.87615	9.82217	10.7299	796	1928	215999	#FFA07A,black	Mcu	chr10	59446984	59616692	2872	-	NM_001033259	P1413	protein_coding	2010012O16Rik| AV064928| C10orf42| Ccdc109a| D130073L02Rik| Gm64	mitochondrial calcium uniporter	Mcu
1610	Micu1	1.21079	8.6013	8.87724	341	533	216001		Micu1	chr10	59702563	59864134	2491	+	NM_001291443	P11853	protein_coding	C730016L05Rik| Calc| Cbara1	mitochondrial calcium uptake 1	Micu1
1611	Dnajb12	1.92634	3.63496	4.58082	10	26	56709	#FFA07A,black	Dnajb12	chr10	59879591	59898016	1774	+	NM_019965	P11903	protein_coding	Dj10| mDj10	DnaJ heat shock protein family (Hsp40) member B12	Dnajb12
1612	Ddit4	1.11439	11.447	11.6033	2457	3533	74747		Ddit4	chr10	59949675	59951770	1685	-	NM_029083	P133	protein_coding	5830413E08Rik| AA415483| dig2| REDD1| Rtp801	DNA-damage-inducible transcript 4	Ddit4
1613	Anapc16	0.832948	8.46403	8.20033	310	333	52717		Anapc16	chr10	59987909	60003112	1329	-	NM_025514	P9158	protein_coding	2310005G07Rik| APC16| D10Ertd641e	anaphase promoting complex subunit 16	Anapc16
1614	Ascc1	1.4118	7.04082	7.53835	115	210	69090	#FFE4c3,black	Ascc1	chr10	60002805	60099990	1578	+	NM_026937	P6340	protein_coding	1810015P09Rik| AI550520| ASC1p50| CGI-18	activating signal cointegrator 1 complex subunit 1	Ascc1
1615	Spock2	1.8656	0.0188451	0.918484	0	1	94214	#FFA07A,black	Spock2	chr10	60106257	60133913	3915	+	NM_052994	P22842	protein_coding	AA407235| Gcap26| mKIAA0275	sparc/osteonectin, cwcv and kazal-like domains proteoglycan 2	Spock2
1616	Chst3	1.8656	0.0188451	0.918484	0	1	53374	#FFA07A,black	Chst3	chr10	60181528	60219260	6112	-	NM_016803	P22003	protein_coding	C6ST| C6ST-1| GST-0	carbohydrate (chondroitin 6/keratan) sulfotransferase 3	Chst3
1617	Psap	0.521926	15.3858	14.4477	37690	25381	19156	#B0E0E6,black	Psap	chr10	60277628	60302600	3067	+	NM_001146121	P23134	protein_coding	AI037048| SGP-1	prosaposin	Psap
1618	Cdh23	0.314807	5.87861	4.21115	51	20	22295	#87CEEB,black	Cdh23	chr10	60302750	60696490	11377	-	NM_023370	P18143	protein_coding	4930542A03Rik| ahl| ahl1| bob| bus| mdfw| nmf112| nmf181| nmf252| sals| USH1D| v	cadherin 23 (otocadherin)	Cdh23
1619	4632428N05Rik	0.584719	12.1416	11.3674	3977	3000		#B0E0E6,black	4632428N05Rik	chr10	60346851	60372684	5040	+	NM_001159572	P19897
1620	Gm17455	0.523392	4.56501	3.63097	20	13	100302688	#B0E0E6,black	Gm17455	chr10	60399726	60403558	857	+	NM_001164374	P8433	protein_coding		predicted gene, 17455	Gm17455
1621	Slc29a3	0.619831	11.4192	10.7291	2410	1927	71279	#B0E0E6,black	Slc29a3	chr10	60712072	60752782	5240	-	NM_023596	P20817	protein_coding	4933435C21Rik| AW987637| Ent3	solute carrier family 29 (nucleoside transporters), member 3	Slc29a3
1622	Unc5b	1.38998	11.0127	11.4878	1818	3261	107449	#FFE4c3,black	Unc5b	chr10	60762595	60831581	5867	-	NM_029770	P17852	protein_coding	6330415E02Rik| A630020F16| D10Bwg0792e| Unc5h2	unc-5 netrin receptor B	Unc5b
1623	Pldi	0.107151	4.06726	0.844976	14	1	73616	#1E90FF,black	Pldi	chr10	60928226	60938132	853	-	NR_033616		lncRNA	1700125F08Rik| Poldi	polymorphic derived intron containing	Pldi
1624	Gm20611	1	0	0	0	0	327760		Gm20611	chr10	61031303	61038080	1131	+	NR_040638		lncRNA	4930565A17	predicted gene 20611	Gm20611
1625	Pcbd1	0.778082	6.06327	5.70127	58	58	13180	#E0FFFF,black	Pcbd1	chr10	61089331	61094329	822	+	NM_025273	P12050	protein_coding	Dcoh| Pcbd| Pcd| Phs	pterin 4 alpha carbinolamine dehydratase/dimerization cofactor of hepatocyte nuclear factor 1 alpha (TCF1) 1	Pcbd1
1626	Sgpl1	0.669977	11.9273	11.3495	3428	2963	20397	#E0FFFF,black	Sgpl1	chr10	61098642	61147665	4123	-	NM_009163	P11014	protein_coding	AI428538| D10Xrf456| S1PL| Spl	sphingosine phosphate lyase 1	Sgpl1
1627	Tbata	1	0	0	0	0	65971		Tbata	chr10	61171964	61188841	2262	+	NM_001017419	P16452	protein_coding	1700021K02Rik| AI428928| Spatial| Titest	thymus, brain and testes associated	Tbata
1628	Adamts14	1.52046	8.95508	9.55959	436	856	237360	#FFA07A,black	Adamts14	chr10	61197112	61273438	5188	-	NM_001081127	P3777	protein_coding	Adamts-14| TS14	a disintegrin-like and metallopeptidase (reprolysin type) with thrombospondin type 1 motif, 14	Adamts14
1629	Prf1	1.31754	3.33936	3.7372	8	14	18646	#FFE4c3,black	Prf1	chr10	61297836	61304263	2054	+	NM_011073	P23898	protein_coding	Pfn| Pfp| Prf-1	perforin 1 (pore forming protein)	Prf1
1630	Pald1	1.20185	7.13694	7.4022	123	191	27355		Pald1	chr10	61319657	61383523	4274	-	NM_013753	P8871	protein_coding	mKIAA1274| MMPAL| Pald	phosphatase domain containing, paladin 1	Pald1
1631	Nodal	1	0	0	0	0	18119		Nodal	chr10	61417972	61425337	2094	+	NM_013611	P6636	protein_coding	Tg.413d	nodal	Nodal
1632	Eif4ebp2	0.487816	6.24623	5.21064	66	41	13688	#87CEEB,black	Eif4ebp2	chr10	61432497	61452669	1786	-	NM_010124	P20411	protein_coding	2810011I19Rik| 4E-BP2| AA792569| BC010348| PHAS-II	eukaryotic translation initiation factor 4E binding protein 2	Eif4ebp2
1633	Lrrc20	1.34188	5.85385	6.2781	50	87	216011	#FFE4c3,black	Lrrc20	chr10	61475833	61582228	2621	+	NM_153542	P17181	protein_coding	BC036304	leucine rich repeat containing 20	Lrrc20
1634	Npffr1	1	0	0	0	0	237362		Npffr1	chr10	61595484	61626385	1307	+	NM_001177511	P4462	protein_coding	Gm236| Gpr147| NPFF1| NPFF1R| OT7T022	neuropeptide FF receptor 1	Npffr1
1635	Ppa1	1.03865	10.6945	10.7492	1458	1954	67895		Ppa1	chr10	61648621	61674165	1292	+	NM_026438	P4732	protein_coding	2010317E03Rik| Pyp	pyrophosphatase (inorganic) 1	Ppa1
1636	1700022H01Rik	1	0	0	0	0	75539		1700022H01Rik	chr10	61674527	61680290	684	-	NR_126477		lncRNA		RIKEN cDNA 1700022H01 gene	1700022H01Rik
1637	Sar1a	0.982723	10.8885	10.8634	1668	2115	20224		Sar1a	chr10	61680321	61693297	2602	+	NM_009120	P3285	protein_coding	1600019H17Rik| Sara| Sara1	secretion associated Ras related GTPase 1A	Sar1a
1638	Tysnd1	1.00792	7.24876	7.26014	133	173	71767		Tysnd1	chr10	61695514	61702773	2470	+	NM_027912	P26233	protein_coding	1300019N10Rik	trypsin domain containing 1	Tysnd1
1639	Aifm2	1.06531	7.99695	8.08823	224	308	71361		Aifm2	chr10	61715263	61739260	1827	+	NM_178058	P5291	protein_coding	5430437E11Rik| Amid| D730001I10Rik| PRG3	apoptosis-inducing factor, mitochondrion-associated 2	Aifm2
1640	H2afy2	2.36225	5.79719	7.03735	48	148	404634	#FF6347,black	H2afy2	chr10	61738647	61783864	1910	-	NM_207000	P22065	protein_coding	macroH2A2	H2A histone family, member Y2	H2afy2
1641	Col13a1	8.41045	1.75638	4.82856	2	31	12817	#FF0000,black	Col13a1	chr10	61838234	61979108	3164	-	NM_001304757	P12998	protein_coding		collagen, type XIII, alpha 1	Col13a1
1642	2010107G23Rik	1	0	0	0	0	69894		2010107G23Rik	chr10	62107656	62111013	1731	-	NM_027251	P16951	protein_coding	AA545165	RIKEN cDNA 2010107G23 gene	2010107G23Rik
1643	Neurog3	1	0	0	0	0	11925		Neurog3	chr10	62133090	62134763	1540	+	NM_009719	P20157	protein_coding	Atoh5| bHLHa7| Math4B| ngn3	neurogenin 3	Neurog3
1644	Tspan15	0.601767	4.25853	3.52581	16	12	70423	#B0E0E6,black	Tspan15	chr10	62185396	62231218	3605	-	NM_197996	P11322	protein_coding	1110036D12Rik| 2700063A19Rik| AW048364| Tm4sf15	tetraspanin 15	Tspan15
1645	Tacr2	11.778	0.0923663	3.65039	0	13	21337	#FF0000,black	Tacr2	chr10	62252438	62265990	2258	+	NM_009314	P6001	protein_coding	Nk2r| Skr| Tac2r	tachykinin receptor 2	Tacr2
1646	Hk1	1.57676	11.3705	12.0275	2330	4741	15275	#FFA07A,black	Hk1	chr10	62268855	62379908	4509	-	NM_010438	P7216	protein_coding	BB404130| dea| Hk-1| Hk1-s| mHk1-s	hexokinase 1	Hk1
1647	Hk1os	0.784565	4.42194	4.0719	18	18	70162	#E0FFFF,black	Hk1os	chr10	62340607	62349866	557	+	NR_038038		lncRNA	2210417K05Rik	hexokinase 1, opposite strand	Hk1os
1648	Hkdc1	4.39364	4.50419	6.63961	19	112	216019	#FF4500,black	Hkdc1	chr10	62383137	62422457	3483	-	NM_145419	P9313	protein_coding	BC016235	hexokinase domain containing 1	Hkdc1
1649	Supv3l1	1.23428	7.64252	7.94619	175	279	338359		Supv3l1	chr10	62429378	62449693	2390	-	NM_181423	P17708	protein_coding	6330443E10Rik	suppressor of var1, 3-like 1 (S. cerevisiae)	Supv3l1
1650	4930507D05Rik	9.96902	1.75743	5.07488	2	37	74706	#FF0000,black	4930507D05Rik	chr10	62449160	62451353	2194	+	NR_027926		lncRNA		RIKEN cDNA 4930507D05 gene	4930507D05Rik
1651	Vps26a	0.736514	9.999	9.55779	900	855	30930	#E0FFFF,black	Vps26a	chr10	62454843	62486805	3252	-	NM_001113355	P20348	protein_coding	AA407240| HB58| Vps26	VPS26 retromer complex component A	Vps26a
1652	Srgn	0.271605	14.4892	12.6088	20245	7094	19073	#87CEEB,black	Srgn	chr10	62494428	62507755	938	-	NM_011157	P8036	protein_coding	Prg| Prg1| Sgc	serglycin	Srgn
1653	Kif1bp	0.850987	8.54524	8.31245	328	360	72320		Kif1bp	chr10	62558470	62578457	2472	-	NM_028197	P408	protein_coding	0710007C18Rik| 2510003E04Rik| KBP| mKIAA1279	KIF1 binding protein	Kif1bp
1654	Ddx21	1.56457	11.8611	12.5069	3274	6610	56200	#FFA07A,black	Ddx21	chr10	62580247	62602298	4743	-	NM_019553	P19891	protein_coding	AI255159| AL022742| D10Ertd645e| D10Wsu42e	DEAD (Asp-Glu-Ala-Asp) box polypeptide 21	Ddx21
1655	Ddx50	0.762693	9.2894	8.89857	550	541	94213	#E0FFFF,black	Ddx50	chr10	62616023	62651198	2507	-	NM_053183	P24914	protein_coding	4933429B04Rik| 8430408E17Rik| GU2| RH-II	DEAD (Asp-Glu-Ala-Asp) box polypeptide 50	Ddx50
1656	Stox1	1	0	0	0	0	216021		Stox1	chr10	62659422	62726099	3102	-	NM_001033260	P18328	protein_coding	4732470K04Rik| Gm63	storkhead box 1	Stox1
1657	Ccar1	1.06972	10.9951	11.0924	1796	2479	67500		Ccar1	chr10	62743928	62792368	4478	-	NM_026201	P14653	protein_coding	2610511G16Rik| 9430036H15Rik| Carp1	cell division cycle and apoptosis regulator 1	Ccar1
1658	Snord98	1	0	0	0	0	100217463		Snord98	chr10	62765579	62765606	28	-	NR_028557		snoRNA	MBII-419	small nucleolar RNA, C/D box 98	Snord98
1659	Tet1	0.870973	1.09858	0.899282	1	1	52463		Tet1	chr10	62804570	62880014	14082	-	NM_027384	P6709	protein_coding	2510010B09Rik| AA517754| BB001228| Cxxc6| D10Ertd17e| LCX| mKIAA1676	tet methylcytosine dioxygenase 1	Tet1
1660	Slc25a16	0.669818	5.82353	5.24538	49	42	73132	#E0FFFF,black	Slc25a16	chr10	62920633	62946494	3141	+	NM_175194	P11983	protein_coding	3110021G18Rik| GDA| GDC| HGT.1| ML7	solute carrier family 25 (mitochondrial carrier, Graves disease autoantigen), member 16	Slc25a16
1661	Dna2	1.12253	5.60675	5.77351	42	61	327762		Dna2	chr10	62947029	62974188	4122	+	NM_177372	P22583	protein_coding	Dna2l| E130315B21Rik	DNA replication helicase/nuclease 2	Dna2
1662	Rufy2	0.703516	9.16928	8.66194	506	459	70432	#E0FFFF,black	Rufy2	chr10	62980223	63018742	8936	+	NM_027425	P14932	protein_coding	2610111M19Rik| AI844453| Denn| LZ-FYVE| ZFYVE13	RUN and FYVE domain-containing 2	Rufy2
1663	Hnrnph3	0.522733	8.51401	7.57815	321	216	432467	#B0E0E6,black	Hnrnph3	chr10	63014664	63023849	2168	-	NM_001079824	P22936	protein_coding	AA693301| AI666703| Hnrph3	heterogeneous nuclear ribonucleoprotein H3	Hnrnph3
1664	Pbld2	1	0	0	0	0	67307		Pbld2	chr10	63024512	63058812	2211	+	NM_026085	P6785	protein_coding	3110049J23Rik| Mawbp	phenazine biosynthesis-like protein domain containing 2	Pbld2
1665	Pbld1	0.496657	4.41917	3.4095	18	11	68371	#87CEEB,black	Pbld1	chr10	63061617	63077536	1943	+	NM_026701	P12828	protein_coding	0610038K03Rik| Mawbp| Pbld	phenazine biosynthesis-like protein domain containing 1	Pbld1
1666	Atoh7	1	0	0	0	0	53404		Atoh7	chr10	63100156	63100605	450	+	NM_016864	P3190	protein_coding	bHLHa13| Math5	atonal bHLH transcription factor 7	Atoh7
1667	Mypn	10.968	0.0898349	3.54506	0	12	68802	#FF0000,black	Mypn	chr10	63115795	63203952	5246	-	NM_182992	P14222	protein_coding	1110056A04Rik| 9830112J03| AI853556| mKIAA4170	myopalladin	Mypn
1668	Herc4	0.785791	9.8436	9.49582	808	819	67345	#E0FFFF,black	Herc4	chr10	63243797	63317881	4043	+	NM_026101	P19641	protein_coding	1700056O17Rik| 4921531D01Rik| 9530080M15Rik| mKIAA1593	hect domain and RLD 4	Herc4
1669	Sirt1	0.382883	9.99249	8.60747	896	442	93759	#87CEEB,black	Sirt1	chr10	63319005	63339032	3907	-	NM_001159589	P6934	protein_coding	AA673258| Sir2| Sir2a| Sir2alpha| SIR2L1	sirtuin 1	Sirt1
1670	Dnajc12	2.15334	4.57247	5.67904	20	57	30045	#FF6347,black	Dnajc12	chr10	63382443	63408840	1365	+	NM_001253685	P2299	protein_coding	Jdp1| mJDP1	DnaJ heat shock protein family (Hsp40) member C12	Dnajc12
1671	Ctnna3	1	0	0	0	0	216033		Ctnna3	chr10	63430098	65003667	3924	+	NM_177612	P16728	protein_coding	4930429L08Rik| 4933408A16| Catna3| Vr22	catenin (cadherin associated protein), alpha 3	Ctnna3
1672	Lrrtm3	1	0	0	0	0	216028		Lrrtm3	chr10	63928497	64090255	3852	-	NM_178678	P12642	protein_coding	9630044H04Rik	leucine rich repeat transmembrane neuronal 3	Lrrtm3
1673	1700023F02Rik	1	0	0	0	0	69433		1700023F02Rik	chr10	66120609	66124064	345	-	NR_038039		lncRNA	AV205046	RIKEN cDNA 1700023F02 gene	1700023F02Rik
1674	4930407I19Rik	1	0	0	0	0	77198		4930407I19Rik	chr10	66145296	66179514	923	+	NR_131070		lncRNA		RIKEN cDNA 4930407I19 gene	4930407I19Rik
1675	Gm31763	1.8656	0.0188451	0.918484	0	1	102634101	#FFA07A,black	Gm31763	chr10	67005075	67041326	1025	+	NR_110511		lncRNA		predicted gene, 31763	Gm31763
1676	Reep3	0.917288	10.6915	10.567	1455	1722	28193		Reep3	chr10	67009189	67096988	5550	-	NM_178606	P2280	protein_coding	D10Ucla1	receptor accessory protein 3	Reep3
1677	Jmjd1c	0.716675	10.3207	9.84004	1125	1040	108829	#E0FFFF,black	Jmjd1c	chr10	67127258	67256326	8944	+	NM_207221	P10656	protein_coding	5430433L24Rik| D630035I23Rik| Jmjdic| TRIP8	jumonji domain containing 1C	Jmjd1c
1678	Nrbf2	1.15317	7.3326	7.53821	141	210	641340		Nrbf2	chr10	67266689	67285281	1789	-	NM_001036293	P1042	protein_coding	NRBF-2	nuclear receptor binding factor 2	Nrbf2
1679	Egr2	0.19316	9.95658	7.58445	874	217	13654	#00BFFF,black	Egr2	chr10	67537869	67542188	2965	+	NM_010118	P18156	protein_coding	Egr-2| Krox-20| Krox20| NGF1-B| Zfp-25| Zfp-6	early growth response 2	Egr2
1680	Ado	1.16916	9.15511	9.38058	501	756	211488		Ado	chr10	67544511	67548955	4445	-	NM_001005419	P22117	protein_coding	Gm237	2-aminoethanethiol (cysteamine) dioxygenase	Ado
1681	Zfp365	1	0	0	0	0	216049		Zfp365	chr10	67886105	67912662	4257	-	NM_178679	P12840	protein_coding	AI839779| AV340892| DBZ| Su48| talanin| Znf365	zinc finger protein 365	Zfp365
1682	Rtkn2	1	0	0	0	0	170799		Rtkn2	chr10	67979598	68043864	3932	+	NM_001081346	P10782	protein_coding	B130039D23Rik| Mbf| Plekhk1	rhotekin 2	Rtkn2
1683	Arid5b	0.560242	10.3561	9.52019	1153	833	71371	#B0E0E6,black	Arid5b	chr10	68095593	68278726	4494	-	NM_023598	P957	protein_coding	4930580B11| 5430435G07Rik| AI467247| Desrt| Mrf2| Mrf2alpha| Mrf2beta	AT rich interactive domain 5B (MRF1-like)	Arid5b
1684	4930545H06Rik	1	0	0	0	0	75148		4930545H06Rik	chr10	68319065	68321142	769	-	NR_045357		lncRNA		RIKEN cDNA 4930545H06 gene	4930545H06Rik
1685	1700040L02Rik	0.310292	1.6883	0	2	0	73287	#87CEEB,black	1700040L02Rik	chr10	68430956	68541875	1238	-	NM_028491	P18165	protein_coding		RIKEN cDNA 1700040L02 gene	1700040L02Rik
1686	Tmem26	0.175708	7.02629	4.51755	114	25	327766	#00BFFF,black	Tmem26	chr10	68723746	68782654	5052	+	NM_177794	P3056	protein_coding	3230401A06| AI195372	transmembrane protein 26	Tmem26
1687	Rhobtb1	1.78521	6.24856	7.08465	66	153	69288	#FFA07A,black	Rhobtb1	chr10	69208552	69291784	4624	+	NM_001252636	P20606	protein_coding	1700008H16Rik| 3110048G13Rik| AI173445| AI573858| AV350930	Rho-related BTB domain containing 1	Rhobtb1
1688	Cdk1	1.05897	10.7364	10.8191	1501	2051	12534		Cdk1	chr10	69336635	69352912	2860	-	NM_007659	P2408	protein_coding	Cdc2| Cdc2a| p34<CDC2>	cyclin-dependent kinase 1	Cdk1
1689	Ank3	1.80405	11.3253	12.1765	2258	5257	11735	#FFA07A,black	Ank3	chr10	69533708	70027436	10776	+	NM_170689	P15190	protein_coding	2900054D09Rik| AI314020| Ank-3| AnkG| Ankyrin-3| Ankyrin-G	ankyrin 3, epithelial	Ank3
1690	Ccdc6	0.804478	8.83083	8.51696	400	415	76551		Ccdc6	chr10	70097121	70193200	5511	+	NM_001111121	P24362	protein_coding	2810012H18Rik| AA536681| AA960498| AW061011	coiled-coil domain containing 6	Ccdc6
1691	Mrln	1	0	0	0	0	69563		Mrln	chr10	70204664	70219711	446	+	NM_001304739	P25653	protein_coding	2310015B20Rik| Mln	myoregulin	Mrln
1692	Slc16a9	1.8656	0.0188451	0.918484	0	1	66859	#FFA07A,black	Slc16a9	chr10	70245276	70285951	3563	+	NM_025807	P18122	protein_coding	1200003C15Rik| 4930425B13Rik| AI552636	solute carrier family 16 (monocarboxylic acid transporters), member 9	Slc16a9
1693	Fam13c	1.68253	1.11995	1.87059	1	3	71721	#FFA07A,black	Fam13c	chr10	70440668	70558732	3743	+	NM_001143777	P15800	protein_coding	1200015N20Rik| C030038O19Rik| mKIAA1796	family with sequence similarity 13, member C	Fam13c
1694	Phyhipl	1.68253	1.11995	1.87059	1	3	70911	#FFA07A,black	Phyhipl	chr10	70557686	70599291	3010	-	NM_001162846	P8392	protein_coding	4921522K17Rik| AI267048	phytanoyl-CoA hydroxylase interacting protein-like	Phyhipl
1695	D630013N20Rik	1	0	0	0	0	319646		D630013N20Rik	chr10	70601049	70655963	2082	-	NR_045291		lncRNA		RIKEN cDNA D630013N20 gene	D630013N20Rik
1696	Bicc1	15.0085	0.100402	4.00811	0	17	83675	#FF0000,black	Bicc1	chr10	70925096	71159634	3101	-	NM_031397	P16060	protein_coding	Bic-C| bpk| jcpk	BicC family RNA binding protein 1	Bicc1
1697	C730027H18Rik	1	0	0	0	0	319572		C730027H18Rik	chr10	71168737	71182040	2300	-	NR_038040		lncRNA		RIKEN cDNA C730027H18 gene	C730027H18Rik
1698	1700113B09Rik	1	0	0	0	0	78638		1700113B09Rik	chr10	71201745	71204488	430	+	NR_131003		lncRNA		RIKEN cDNA 1700113B09 gene	1700113B09Rik
1699	Tfam	0.612533	9.07819	8.37105	475	375	21780	#B0E0E6,black	Tfam	chr10	71225477	71238044	3918	-	NM_009360	P21047	protein_coding	AI661103| Hmgts| mtTFA| tsHMG	transcription factor A, mitochondrial	Tfam
1700	Ube2d1	0.978773	8.78705	8.7561	388	490	216080		Ube2d1	chr10	71254980	71285262	1431	-	NM_145420	P17690	protein_coding	UBCH5	ubiquitin-conjugating enzyme E2D 1	Ube2d1
1701	Cisd1	1.15261	9.67349	9.87839	718	1068	52637		Cisd1	chr10	71330494	71344849	965	-	NM_134007	P15380	protein_coding	AU043990| AW743335| D10Ertd214e| mitoNEET| Zcd1	CDGSH iron sulfur domain 1	Cisd1
1702	Ipmk	0.695201	9.31533	8.79083	560	502	69718	#E0FFFF,black	Ipmk	chr10	71347793	71385885	5417	+	NM_027184	P7179	protein_coding	2410017C19Rik| AA408208| Impk	inositol polyphosphate multikinase	Ipmk
1703	1700049L16Rik	1	0	0	0	0	108950		1700049L16Rik	chr10	71979885	71980690	806	-	NR_003644		misc_RNA		RIKEN cDNA 1700049L16 gene	1700049L16Rik
1704	Zwint	1.41921	10.9236	11.4286	1709	3130	52696	#FFE4c3,black	Zwint	chr10	72654846	72674964	4708	+	NM_001293684	P17870	protein_coding	2010007E07Rik| 2600001N01Rik| D10Ertd749e| Zwint-1	ZW10 interactor	Zwint
1705	A330049N07Rik	1	0	0	0	0	327768		A330049N07Rik	chr10	72973303	73086705	1989	-	NR_040646		lncRNA		RIKEN cDNA A330049N07 gene	A330049N07Rik
1706	Pcdh15	1	0	0	0	0	11994		Pcdh15	chr10	73821867	74649732	15986	+	NM_001142735	P5237	protein_coding	av| BB078305| ENSMUSG00000046980| Gm9815| nmf19| roda| Ush1f	protocadherin 15	Pcdh15
1707	Rsph14	1	0	0	0	0	71236		Rsph14	chr10	74957477	75032586	1250	-	NM_001163533	P14652	protein_coding	4933431K05Rik| Rtdr1	radial spoke head homolog 14 (Chlamydomonas)	Rsph14
1708	Gnaz	1	0	0	0	0	14687		Gnaz	chr10	74967231	75015877	2435	+	NM_010311	P17982	protein_coding	AI847979| Gz	guanine nucleotide binding protein, alpha z subunit	Gnaz
1709	Rab36	10.968	0.0898349	3.54506	0	12	76877	#FF0000,black	Rab36	chr10	75037089	75054100	2620	+	NM_029781	P9643	protein_coding	6330593L16Rik| AW047545	RAB36, member RAS oncogene family	Rab36
1710	Bcr	1.75604	9.42924	10.2416	606	1374	110279	#FFA07A,black	Bcr	chr10	75060896	75184923	6537	+	NM_001081412	P12771	protein_coding	5133400C09Rik| AI561783| AI853148| mKIAA3017	breakpoint cluster region	Bcr
1711	Specc1l	0.69567	9.87708	9.35355	827	742	74392	#E0FFFF,black	Specc1l	chr10	75212073	75312400	6438	+	NM_153406	P20402	protein_coding	4930470P14Rik| 4932439K10Rik| 9530057A13Rik| AI317249| Cytsa| mKIAA0376	sperm antigen with calponin homology and coiled-coil domains 1-like	Specc1l
1712	Adora2a	0.416012	9.28138	8.01608	547	293	11540	#87CEEB,black	Adora2a	chr10	75316877	75334792	2604	+	NM_009630	P18152	protein_coding	A2AAR| A2aR| AA2AR	adenosine A2a receptor	Adora2a
1713	Gm5779	1.1066	3.49101	3.63715	9	13	544707		Gm5779	chr10	75352055	75352961	907	+	NR_033602		misc_RNA	EG544707	predicted gene 5779	Gm5779
1714	Upb1	1.8656	0.0188451	0.918484	0	1	103149	#FFA07A,black	Upb1	chr10	75406911	75441679	3042	+	NM_133995	P3489	protein_coding	AI195023	ureidopropionase, beta	Upb1
1715	4933407G14Rik	1	0	0	0	0	71125		4933407G14Rik	chr10	75449510	75463104	1262	+	NR_045841		lncRNA		RIKEN cDNA 4933407G14 gene	4933407G14Rik
1716	Gucd1	0.542457	7.79734	6.91492	195	136	68778	#B0E0E6,black	Gucd1	chr10	75506814	75517322	2910	-	NM_175133	P10743	protein_coding	1110038D17Rik	guanylyl cyclase domain containing 1	Gucd1
1717	Snrpd3	1.92736	11.5858	12.5324	2705	6728	67332	#FFA07A,black	Snrpd3	chr10	75518042	75535440	604	+	NM_026095	P19858	protein_coding	1700043E15Rik| 2310009E13Rik| AW046420| SMD3	small nuclear ribonucleoprotein D3	Snrpd3
1718	Lrrc75b	0.104851	5.07845	1.82487	29	3	192734	#1E90FF,black	Lrrc75b	chr10	75550125	75560330	4601	-	NM_198860	P9856	protein_coding	AI646023| Fam211b	leucine rich repeat containing 75B	Lrrc75b
1719	Ggt1	0.231671	9.06578	6.95593	471	140	14598	#00BFFF,black	Ggt1	chr10	75568662	75586191	2544	+	NM_001305992	P14926	protein_coding	CD224| dwg| GGT| GGT 1| GGT-1| Ggtp	gamma-glutamyltransferase 1	Ggt1
1720	Ggt5	0.91582	7.05276	6.92589	116	137	23887		Ggt5	chr10	75589381	75616968	4137	+	NM_011820	P6963	protein_coding	AI551243| GGL| GGT-REL| Ggtla1	gamma-glutamyltransferase 5	Ggt5
1721	Susd2	1.8656	0.0188451	0.918484	0	1	71733	#FFA07A,black	Susd2	chr10	75636619	75644008	3255	-	NM_027890	P21204	protein_coding	1200011D11Rik	sushi domain containing 2	Susd2
1722	Cabin1	1.29378	9.10839	9.47999	485	810	104248	#FFE4c3,black	Cabin1	chr10	75646110	75764357	7460	-	NM_172549	P1440	protein_coding	A330070M20Rik| Cain| Ppp3in	calcineurin binding protein 1	Cabin1
1723	Ddt	0.922848	8.98759	8.87176	446	531	13202		Ddt	chr10	75771233	75773374	609	-	NM_010027	P25660	protein_coding	C78655	D-dopachrome tautomerase	Ddt
1724	Gstt3	1.35648	7.9842	8.42407	222	389	103140	#FFE4c3,black	Gstt3	chr10	75774122	75781414	1873	-	NM_133994	P5055	protein_coding	AI118089	glutathione S-transferase, theta 3	Gstt3
1725	Gstt1	3.39071	4.26862	6.03021	16	73	14871	#FF6347,black	Gstt1	chr10	75783813	75798584	1037	-	NM_008185	P2810	protein_coding	AI255817| Gstt1-1	glutathione S-transferase, theta 1	Gstt1
1726	Gstt4	0.129802	2.94561	0	6	0	75886	#00BFFF,black	Gstt4	chr10	75814944	75822543	963	-	NM_029472	P112	protein_coding	4930583C14Rik| AI507011	glutathione S-transferase, theta 4	Gstt4
1727	Gstt2	0.160512	7.41028	4.77104	149	30	14872	#00BFFF,black	Gstt2	chr10	75831845	75834881	1370	-	NM_010361	P18340	protein_coding	AI266894| mGSTT2| Yrs	glutathione S-transferase, theta 2	Gstt2
1728	Mif	1.82554	12.6792	13.5475	5773	13599	17319	#FFA07A,black	Mif	chr10	75859353	75860250	554	-	NM_010798	P13116	protein_coding	GIF| Glif	macrophage migration inhibitory factor	Mif
1729	Derl3	1.8656	0.0188451	0.918484	0	1	70377	#FFA07A,black	Derl3	chr10	75893398	75895941	1336	+	NM_024440	P776	protein_coding	1810006I20Rik| 1810063P04Rik| derlin-3| IZP6	Der1-like domain family, member 3	Derl3
1730	Smarcb1	2.12679	9.56527	10.6539	666	1829	20587	#FF6347,black	Smarcb1	chr10	75896769	75921614	1769	-	NM_001161853	P9238	protein_coding	AU020204| Baf47| Ini1| Snf5| SNF5/INI1	SWI/SNF related, matrix associated, actin dependent regulator of chromatin, subfamily b, member 1	Smarcb1
1731	Mmp11	0.626824	5.7027	5.02884	45	36	17385	#B0E0E6,black	Mmp11	chr10	75923222	75932502	1820	-	NM_001306184	P20220	protein_coding	MMP-11| SL-3| ST3| Stmy3	matrix metallopeptidase 11	Mmp11
1732	Chchd10	2.41624	7.11406	8.38682	121	379	103172	#FF6347,black	Chchd10	chr10	75935573	75937734	948	+	NM_175329	P14855	protein_coding	1620401E04Rik| AI267078| Ndg2	coiled-coil-helix-coiled-coil-helix domain containing 10	Chchd10
1733	Gm867	1.09314	6.86891	6.99739	102	144	333670		Gm867	chr10	75937723	75940672	1228	-	NM_001277132	P13609	protein_coding	Gm736	predicted gene 867	Gm867
1734	Vpreb3	1	0	0	0	0	22364		Vpreb3	chr10	75948312	75949646	602	+	NM_009514	P25580	protein_coding	8HS-20| AI528709| Vpreb-3	pre-B lymphocyte gene 3	Vpreb3
1735	Gm5134	1	0	0	0	0	333669		Gm5134	chr10	75954514	76009589	2836	+	NM_198635	P18437	protein_coding	EG333669	predicted gene 5134	Gm5134
1736	Zfp280b	1.72219	6.08914	6.87338	59	132	64453	#FFA07A,black	Zfp280b	chr10	76032612	76042969	4874	+	NM_177475	P23890	protein_coding	D10Jhu82e| Suhw2	zinc finger protein 280B	Zfp280b
1737	Slc5a4b	1	0	0	0	0	64454		Slc5a4b	chr10	76058621	76111018	2132	-	NM_023219	P6953	protein_coding	2010104G07Rik| pSGLT2| SAAT1| SGLT3-b| SGLT3b	solute carrier family 5 (neutral amino acid transporters, system A), member 4b	Slc5a4b
1738	Slc5a4a	1	0	0	0	0	64452		Slc5a4a	chr10	76147451	76189265	2055	+	NM_133184	P13473	protein_coding	SGLT3-a	solute carrier family 5, member 4a	Slc5a4a
1739	Prmt2	1.64354	9.37102	10.0878	582	1235	15468	#FFA07A,black	Prmt2	chr10	76207226	76237865	2107	-	NM_133182	P587	protein_coding	AI504737| Hrmt1l1	protein arginine N-methyltransferase 2	Prmt2
1740	S100b	24.65	0.113901	4.73742	0	29	20203	#FF0000,black	S100b	chr10	76253836	76261319	1661	+	NM_009115	P834	protein_coding	AI850290| Bpb	S100 protein, beta polypeptide, neural	S100b
1741	Dip2a	0.811537	9.30504	9.00377	556	582	64451		Dip2a	chr10	76263049	76345291	6355	-	NM_001081419	P24169	protein_coding	4931420H10Rik| AI426328| Dip2| Kiaa0184-hp| mKIAA0184	disco interacting protein 2 homolog A	Dip2a
1742	Pcnt	1.40811	10.0479	10.5417	931	1692	18541	#FFE4c3,black	Pcnt	chr10	76351254	76442912	9753	-	NM_008787	P3192	protein_coding	AW476095| C86676| KEN| kendrin| m239Asp| m275Asp| Pcnt2	pericentrin (kendrin)	Pcnt
1743	1700094J05Rik	0.736648	7.4772	7.03625	156	148	67523	#E0FFFF,black	1700094J05Rik	chr10	76389015	76401507	997	+	NR_040580		lncRNA		RIKEN cDNA 1700094J05 gene	1700094J05Rik
1744	2610028H24Rik	19.0321	0.107363	4.35773	0	22	76964	#FF0000,black	2610028H24Rik	chr10	76449081	76461218	1763	+	NM_029816	P12871	protein_coding	ORF67	RIKEN cDNA 2610028H24 gene	2610028H24Rik
1745	Ybey	1.23758	5.2674	5.57491	33	53	216119		Ybey	chr10	76459567	76469114	4522	-	NM_172550	P10457	protein_coding	1110068N23Rik| A130042E20Rik| C21orf57| ORF57| ORF66	ybeY metallopeptidase	Ybey
1746	Mcm3ap	2.06075	8.4172	9.46037	300	799	54387	#FF6347,black	Mcm3ap	chr10	76468971	76515857	6383	+	NM_019434	P5397	protein_coding	GANP| mKIAA0572	minichromosome maintenance complex component 3 associated protein	Mcm3ap
1747	Lss	0.855544	7.55781	7.33272	165	182	16987		Lss	chr10	76531605	76557139	6329	+	NM_146006	P392	protein_coding	2810025N20Rik| D10Ertd116e| Osc	lanosterol synthase	Lss
1748	4930483K19Rik	2.72589	0.0329627	1.47969	0	2	74953	#FF6347,black	4930483K19Rik	chr10	76545871	76562226	1237	-	NR_045354		lncRNA		RIKEN cDNA 4930483K19 gene	4930483K19Rik
1749	Spatc1l	0.0342238	4.86886	0	25	0	76573	#1E90FF,black	Spatc1l	chr10	76562272	76570200	1331	+	NM_029661	P4276	protein_coding	1700022B01Rik| 1700027D21Rik| AA062323	spermatogenesis and centriole associated 1 like	Spatc1l
1750	Ftcd	1	0	0	0	0	14317		Ftcd	chr10	76575648	76590338	2710	+	NM_080845	P1367	protein_coding		formiminotransferase cyclodeaminase	Ftcd
1751	Col6a2	1.85053	8.04765	8.93559	232	555	12834	#FFA07A,black	Col6a2	chr10	76595756	76623404	3729	-	NM_146007	P24285	protein_coding	Col6a-2	collagen, type VI, alpha 2	Col6a2
1752	Col6a1	1.40147	9.80208	10.289	785	1420	12833	#FFE4c3,black	Col6a1	chr10	76708792	76726044	3976	-	NM_009933	P24309	protein_coding	AI747156| Col6a-1	collagen, type VI, alpha 1	Col6a1
1753	Pcbp3	17.4241	0.104883	4.2279	0	20	59093	#FF0000,black	Pcbp3	chr10	76761854	76961947	2175	-	NM_021568	P6770	protein_coding	AlphaCP-3	poly(rC) binding protein 3	Pcbp3
1754	Gm10787	1	0	0	0	0	100038479		Gm10787	chr10	77011995	77022214	1548	+	NR_045882		lncRNA	ENSMUSG00000074919	predicted gene 10787	Gm10787
1755	Slc19a1	2.3125	7.99732	9.20678	224	670	20509	#FF6347,black	Slc19a1	chr10	77032739	77050432	2390	+	NM_001199271	P6750	protein_coding	AI323572| RFC| RFC-1| RFC1	solute carrier family 19 (folate transporter), member 1	Slc19a1
1756	Col18a1	1.52758	10.322	10.9333	1126	2220	12822	#FFA07A,black	Col18a1	chr10	77052179	77166530	5791	-	NM_009929	P22877	protein_coding		collagen, type XVIII, alpha 1	Col18a1
1757	Gm10941	0.151999	2.71787	0	5	0	100169878	#00BFFF,black	Gm10941	chr10	77257773	77259223	711	-	NR_026944		lncRNA	ENSMUSG00000078444	predicted gene 10941	Gm10941
1758	Pofut2	0.742616	8.9147	8.48539	424	406	80294	#E0FFFF,black	Pofut2	chr10	77259300	77269586	2219	+	NM_030262	P6318	protein_coding	2310011G23Rik| AI256847| BC003494| C21orf80| FUT13	protein O-fucosyltransferase 2	Pofut2
1759	Adarb1	0.899969	6.42951	6.27746	75	87	110532		Adarb1	chr10	77290727	77418273	6735	-	NR_004429		protein_coding	1700057H01Rik| Adar2| AW124433| AW558573| BB220382| D10Bwg0447e| Red1	adenosine deaminase, RNA-specific, B1	Adarb1
1760	Gm17769	1	0	0	0	0	100045653		Gm17769	chr10	77418376	77420939	2564	+	NR_027377		lncRNA		predicted gene, 17769	Gm17769
1761	Fam207a	1.45544	10.1567	10.6982	1004	1886	108707	#FFE4c3,black	Fam207a	chr10	77486655	77515813	2428	-	NM_133998	P10949	protein_coding	1810008A18Rik| AI303072	family with sequence similarity 207, member A	Fam207a
1762	Itgb2	0.363846	12.0545	10.5959	3744	1757	16414	#87CEEB,black	Itgb2	chr10	77530348	77565674	2862	+	NM_008404	P11638	protein_coding	2E6| AI528527| Cd18| LAD| LCAMB| Lfa1| MF17	integrin beta 2	Itgb2
1763	Pttg1ip	0.957134	10.9252	10.862	1711	2113	108705		Pttg1ip	chr10	77581767	77598732	2247	+	NM_145925	P10878	protein_coding	1810010L20Rik| AI314311| AU018448| C79540	pituitary tumor-transforming 1 interacting protein	Pttg1ip
1764	Sumo3	1.96408	14.2206	15.1945	16806	42591	20610	#FFA07A,black	Sumo3	chr10	77606097	77618331	5354	+	NM_019929	P23089	protein_coding	2810014B19Rik| D10Ertd345e| SMT3A| Smt3h1| SUMO-3	small ubiquitin-like modifier 3	Sumo3
1765	Ube2g2	0.762324	9.24687	8.85535	534	525	22213	#E0FFFF,black	Ube2g2	chr10	77622321	77645990	1982	+	NM_019803	P12316	protein_coding	1110003O05Rik| D10Xrf369| UBC7| Ubc7p	ubiquitin-conjugating enzyme E2G 2	Ube2g2
1766	Tspear	1	0	0	0	0	252974		Tspear	chr10	77686569	77886769	2446	+	NM_001287074	P21799	protein_coding	C330046G03Rik| ORF65| Tnep1| TSP-EAR	thrombospondin type laminin G domain and EAR repeats	Tspear
1767	Gm19402	1	0	0	0	0	100502831		Gm19402	chr10	77689957	77690757	801	-	NM_001205032	P16977	protein_coding		predicted gene, 19402	Gm19402
1768	Gm10272	1	0	0	0	0	16697		Gm10272	chr10	77706587	77706986	400	+	NR_026831		misc_RNA	ENSMUSG00000069584| Krtap12-4	predicted gene 10272	Gm10272
1769	Gm10024	1	0	0	0	0	100009614		Gm10024	chr10	77711446	77712009	564	+	NM_001081452	P14660	protein_coding	ENSMUSG00000057573	predicted gene 10024	Gm10024
1770	Gm10142	1	0	0	0	0	100502921		Gm10142	chr10	77715807	77716169	363	+	NM_001205035	P20665	protein_coding	ENSMUSG00000064028	predicted gene 10142	Gm10142
1771	Krtap12-1	1	0	0	0	0	16694		Krtap12-1	chr10	77720586	77721256	671	+	NM_010670	P25403	protein_coding	D10Jhu14e	keratin associated protein 12-1	Krtap12-1
1772	Gm10100	1	0	0	0	0	100502953		Gm10100	chr10	77726486	77726848	363	+	NM_001205033	P21044	protein_coding	ENSMUSG00000061452	predicted gene 10100	Gm10100
1773	Gm3238	1	0	0	0	0	100041261		Gm3238	chr10	77770633	77771325	693	-	NM_001101630	P21509	protein_coding	100041261	predicted gene 3238	Gm3238
1774	Gm19668	1	0	0	0	0	100503388		Gm19668	chr10	77798387	77799133	747	-	NM_001205034	P8185	protein_coding		predicted gene, 19668	Gm19668
1775	Gm2696	1	0	0	0	0	100040299		Gm2696	chr10	77814682	77815404	723	+	NM_001205009	P23658	protein_coding	100040299	predicted gene 2696	Gm2696
1776	Krtap10-4	1	0	0	0	0	100191037		Krtap10-4	chr10	77826169	77827070	902	-	NM_001135991	P13936	protein_coding	675238| A030009A09Rik| AA589524	keratin associated protein 10-4	Krtap10-4
1777	Krtap10-10	1	0	0	0	0	544710		Krtap10-10	chr10	77835947	77837251	1305	+	NM_001024709	P4437	protein_coding	EG544710	keratin associated protein 10-10	Krtap10-10
1778	Gm10318	1	0	0	0	0	622629		Gm10318	chr10	77852859	77853788	930	+	NM_001162944	P3224	protein_coding	EG622629| ENSMUSG00000071195	predicted gene 10318	Gm10318
1779	Gm3285	1	0	0	0	0	100041351		Gm3285	chr10	77861975	77862638	664	+	NM_001101631	P13192	protein_coding	100041351	predicted gene 3285	Gm3285
1780	1700009J07Rik	1	0	0	0	0	75188		1700009J07Rik	chr10	77893420	77896111	914	+	NR_015547		lncRNA	4930535B06Rik	RIKEN cDNA 1700009J07 gene	1700009J07Rik
1781	Lrrc3	2.22648	2.48807	3.64284	4	13	237387	#FF6347,black	Lrrc3	chr10	77897576	77902536	4295	-	NM_145152	P26547	protein_coding	1300011L04Rik| C21orf102	leucine rich repeat containing 3	Lrrc3
1782	Trpm2	0.380634	10.5673	9.17381	1335	655	28240	#87CEEB,black	Trpm2	chr10	77907722	77969872	7292	-	NM_138301	P4038	protein_coding	9830168K16Rik| C79133| LTRPC2| Trp7| TRPC7| Trrp7	transient receptor potential cation channel, subfamily M, member 2	Trpm2
1783	1810043G02Rik	1.01687	6.78215	6.80628	96	126	67884		1810043G02Rik	chr10	77978650	77985438	1696	+	NM_026431	P7208	protein_coding	AV026620| D10Jhu13e	RIKEN cDNA 1810043G02 gene	1810043G02Rik
1784	Pfkl	0.927525	10.7004	10.5919	1464	1752	18641		Pfkl	chr10	77986949	78009796	3717	-	NM_008826	P15775	protein_coding	AA407869| ATP-PFK| PFK-L	phosphofructokinase, liver, B-type	Pfkl
1785	Aire	1	0	0	0	0	11634		Aire	chr10	78030022	78043610	2160	-	NM_001271549	P24691	protein_coding		autoimmune regulator (autoimmune polyendocrinopathy candidiasis ectodermal dystrophy)	Aire
1786	Dnmt3l	0.476973	8.51397	7.44595	321	197	54427	#87CEEB,black	Dnmt3l	chr10	78042287	78063622	3024	+	NM_001081695	P8041	protein_coding	D6Ertd14e| ecat7	DNA (cytosine-5-)-methyltransferase 3-like	Dnmt3l
1787	Icosl	0.755311	9.155	8.75014	501	488	50723	#E0FFFF,black	Icosl	chr10	78069368	78079525	2748	+	NM_015790	P13750	protein_coding	AU044799| B7-H2| B7h| B7RP-1| BG071784| GI50| GL50| GL50-B| ICOS-L| Icoslg| LICOS| Ly115l| mKIAA0653	icos ligand	Icosl
1788	D10Jhu81e	1.15714	8.12579	8.33634	245	366	28295		D10Jhu81e	chr10	78162067	78169768	1363	-	NM_138601	P25686	protein_coding	C21orf33| ES1	DNA segment, Chr 10, Johns Hopkins University 81 expressed	D10Jhu81e
1789	Pwp2	1.34687	8.43137	8.86098	303	527	110816	#FFE4c3,black	Pwp2	chr10	78170910	78185149	3871	-	NM_029546	P9754	protein_coding	6530411D08Rik| Pwp2h| wdp103	PWP2 periodic tryptophan protein homolog (yeast)	Pwp2
1790	Trappc10	0.479304	9.70706	8.64607	735	454	216131	#87CEEB,black	Trappc10	chr10	78186726	78244642	5047	-	NM_001081055	P19545	protein_coding	B230307C21Rik| Gm870| Tmem1	trafficking protein particle complex 10	Trappc10
1791	Agpat3	1.11212	8.83812	8.99142	402	577	28169		Agpat3	chr10	78271563	78351700	3439	-	NM_053014	P5185	protein_coding	AW061257| AW493985| D10Jhu12e| lpaat3	1-acylglycerol-3-phosphate O-acyltransferase 3	Agpat3
1792	Rrp1	1.2141	9.7459	10.0258	755	1183	18114		Rrp1	chr10	78400362	78413043	2008	-	NM_010925	P2673	protein_coding	AL033305| AL033306| AU018604| NNP-1| Nnp1	ribosomal RNA processing 1 homolog (S. cerevisiae)	Rrp1
1793	Cstb	0.407859	13.5421	12.2482	10500	5525	13014	#87CEEB,black	Cstb	chr10	78425670	78427622	602	+	NM_007793	P4962	protein_coding	AA960480| Stfb	cystatin B	Cstb
1794	Pdxk	0.686528	9.75342	9.21081	759	672	216134	#E0FFFF,black	Pdxk	chr10	78436747	78464948	5094	-	NM_172134	P14804	protein_coding	2310036D04Rik| AA119688| C77999	pyridoxal (pyridoxine, vitamin B6) kinase	Pdxk
1795	Ilvbl	2.04939	8.07833	9.11353	237	628	216136	#FF6347,black	Ilvbl	chr10	78574500	78584502	2329	+	NM_173751	P21920	protein_coding	5830463I21| AI415009	ilvB (bacterial acetolactate synthase)-like	Ilvbl
1796	Syde1	1.57367	8.27621	8.93035	272	553	71709	#FFA07A,black	Syde1	chr10	78584503	78591964	3288	-	NM_027875	P11547	protein_coding	1200008N06Rik| BB043000| mSYD1A	synapse defective 1, Rho GTPase, homolog 1 (C. elegans)	Syde1
1797	Olfr1357	1	0	0	0	0	257883		Olfr1357	chr10	78611669	78618074	1160	-	NM_001011737	P9147	protein_coding	MOR128-3| MOR128-4	olfactory receptor 1357	Olfr1357
1798	Casp14	1	0	0	0	0	12365		Casp14	chr10	78711995	78718293	2331	-	NM_009809	P9573	protein_coding	MICE| mini-ICE	caspase 14	Casp14
1799	Ccdc105	1	0	0	0	0	70976		Ccdc105	chr10	78746924	78753067	1718	-	NM_027630	P15065	protein_coding	4931413A09Rik	coiled-coil domain containing 105	Ccdc105
1800	Slc1a6	1	0	0	0	0	20513		Slc1a6	chr10	78780496	78814825	2089	+	NM_009200	P24994	protein_coding	EAAT4	solute carrier family 1 (high affinity aspartate/glutamate transporter), member 6	Slc1a6
1801	Olfr1356	1	0	0	0	0	258305		Olfr1356	chr10	78846951	78847913	963	-	NM_146308	P23912	protein_coding	MOR142-1| MOR142-2_p	olfactory receptor 1356	Olfr1356
1802	Olfr1355	1	0	0	0	0	257734		Olfr1355	chr10	78875549	78880106	1148	+	NM_207571	P25885	protein_coding	GA_x5J8B7W4DUT-12263-11330| MOR139-6	olfactory receptor 1355	Olfr1355
1803	Olfr1354	1	0	0	0	0	259163		Olfr1354	chr10	78916842	78917936	1095	+	NM_001199840	P2858	protein_coding	EG257869| GA_x5J8B7TPDN2-1058-1265| GA_x6K02T03FR9-4826-3919| MOR139-5| MOR139-7| MOR185-8| Olfr1354-ps1| Olfr233-ps1	olfactory receptor 1354	Olfr1354
1804	Olfr8	1	0	0	0	0	18372		Olfr8	chr10	78955207	78956139	933	+	NM_207201	P8986	protein_coding	GA_x5J8B7TNKDU-1250-1574| MOR139-5P	olfactory receptor 8	Olfr8
1805	Olfr1353	1	0	0	0	0	259044		Olfr1353	chr10	78963309	78970612	1266	+	NM_147042	P7264	protein_coding	MOR139-2	olfactory receptor 1353	Olfr1353
1806	Olfr1352	1	0	0	0	0	259074		Olfr1352	chr10	78981050	78984721	1174	+	NM_147071	P24713	protein_coding	MOR139-1	olfactory receptor 1352	Olfr1352
1807	Olfr1351	1	0	0	0	0	259042		Olfr1351	chr10	79017324	79018283	960	+	NM_147040	P14795	protein_coding	MOR139-4	olfactory receptor 1351	Olfr1351
1808	Olfr57	1	0	0	0	0	18357		Olfr57	chr10	79034723	79035802	1080	+	NM_147041	P3396	protein_coding	IF12| MOR139-3	olfactory receptor 57	Olfr57
1809	2610008E11Rik	1.74514	5.67358	6.47693	44	100	72128	#FFA07A,black	2610008E11Rik	chr10	79064374	79097600	4229	-	NM_001004362	P18581	protein_coding		RIKEN cDNA 2610008E11 gene	2610008E11Rik
1810	Vmn2r80	1	0	0	0	0	624765		Vmn2r80	chr10	79148816	79194933	2592	+	NM_001103368	P3009	protein_coding	EG624765	vomeronasal 2, receptor 80	Vmn2r80
1811	Vmn2r81	1	0	0	0	0	216144		Vmn2r81	chr10	79247777	79294535	3276	+	NM_175936	P21336	protein_coding	EC1-V2R| EC1-VR2| V2rf2	vomeronasal 2, receptor 81	Vmn2r81
1812	Vmn2r82	1	0	0	0	0	624845		Vmn2r82	chr10	79356591	79396766	2598	+	NM_001101572	P8899	protein_coding	EG624845	vomeronasal 2, receptor 82	Vmn2r82
1813	Vmn2r83	1	0	0	0	0	625029		Vmn2r83	chr10	79468958	79492154	2595	+	NM_001104537	P24635	protein_coding	EG625029	vomeronasal 2, receptor 83	Vmn2r83
1814	Ppap2c	2.29516	9.81675	11.0153	793	2350		#FF6347,black	Ppap2c	chr10	79526424	79533787	1727	-	NM_015817	P13480
1815	Mier2	1.25331	8.79453	9.12028	390	631	70427	#FFE4c3,black	Mier2	chr10	79540245	79555091	2562	-	NM_027422	P8699	protein_coding	2700087H15Rik| mKIAA1193	MIER family member 2	Mier2
1816	Theg	1	0	0	0	0	21830		Theg	chr10	79576477	79587136	1249	-	NM_199226	P20216	protein_coding		testicular haploid expressed gene	Theg
1817	C2cd4c	1	0	0	0	0	237397		C2cd4c	chr10	79606854	79614025	6883	-	NM_198614	P9515	protein_coding	4932409I22Rik| Fam148c| Gm238	C2 calcium-dependent domain containing 4C	C2cd4c
1818	Shc2	0.10041	3.31603	0	8	0	216148	#1E90FF,black	Shc2	chr10	79617938	79637918	3957	-	NM_001024539	P24206	protein_coding	6720466E06| SCK| ShcB| Sli	SHC (Src homology 2 domain containing) transforming protein 2	Shc2
1819	Odf3l2	1	0	0	0	0	382384		Odf3l2	chr10	79639526	79645738	1248	-	NM_001033473	P9682	protein_coding	Gm1157	outer dense fiber of sperm tails 3-like 2	Odf3l2
1820	Madcam1	1	0	0	0	0	17123		Madcam1	chr10	79664574	79668536	1420	+	NM_013591	P13976	protein_coding	AV211525	mucosal vascular addressin cell adhesion molecule 1	Madcam1
1821	Tpgs1	0.942351	7.86251	7.77685	204	248	110012		Tpgs1	chr10	79669410	79676126	1101	+	NM_148934	P19143	protein_coding	AV005629| Gm16517| Gtrgeo22| PGs1	tubulin polyglutamylase complex subunit 1	Tpgs1
1822	Cdc34	0.995825	9.9797	9.97366	888	1141	216150		Cdc34	chr10	79682195	79688398	1266	+	NM_177613	P5798	protein_coding	AI327276| UBE2R1	cell division cycle 34	Cdc34
1823	Gzmm	0.600762	3.15743	2.4223	7	5	16904	#B0E0E6,black	Gzmm	chr10	79689020	79695261	1561	+	NR_126325		protein_coding	Lmet1| MMET-1	granzyme M (lymphocyte met-ase 1)	Gzmm
1824	Bc1	4.41201	0.0529188	2.19436	0	4	100568459	#FF4500,black	Bc1	chr10	79697305	80369637	146	-	NR_038088_1		lncRNA	Gm24367	brain cytoplasmic RNA 1	Bc1
1825	Bsg	0.966208	11.3201	11.2705	2250	2805	12215		Bsg	chr10	79704358	79711979	1752	+	NM_001077184	P15184	protein_coding	AI115436| AI325119| CD147| EMMPRIN| HT-7	basigin	Bsg
1826	Hcn2	6.85182	1.75469	4.53118	2	25	15166	#FF4500,black	Hcn2	chr10	79716634	79736108	3195	+	NM_008226	P4505	protein_coding	BCNG2| HAC1| trls	hyperpolarization-activated, cyclic nucleotide-gated K+ 2	Hcn2
1827	Polrmt	2.22075	5.57443	6.72548	41	119	216151	#FF6347,black	Polrmt	chr10	79736125	79746581	3762	-	NM_172551	P2154	protein_coding	1110018N15Rik| 4932416K13	polymerase (RNA) mitochondrial (DNA directed)	Polrmt
1828	Fgf22	1	0	0	0	0	67112		Fgf22	chr10	79755119	79756961	489	+	NM_023304	P13998	protein_coding	2210414E06Rik| FGF-22	fibroblast growth factor 22	Fgf22
1829	Rnf126	1.02701	9.24964	9.28809	535	709	70294		Rnf126	chr10	79758515	79766952	1716	-	NR_027505		protein_coding	2610010O19Rik	ring finger protein 126	Rnf126
1830	Fstl3	1.95587	8.00366	8.97147	225	569	83554	#FFA07A,black	Fstl3	chr10	79777274	79782630	1953	+	NM_031380	P18638	protein_coding	E030038F23Rik| Flrg	follistatin-like 3	Fstl3
1831	Prss57	1.97645	8.00366	8.98657	225	575	73106	#FFA07A,black	Prss57	chr10	79781474	79788985	2693	-	NM_001042710	P4499	protein_coding	2900092M14Rik| GLGL782| Prssl1| UNQ782	protease, serine 57	Prss57
1832	Palm	2.48464	7.18336	8.4964	127	409	18483	#FF6347,black	Palm	chr10	79793572	79820896	2651	+	NM_023128	P16563	protein_coding		paralemmin	Palm
1833	Misp	5.17494	5.35313	7.72467	35	239	78906	#FF4500,black	Misp	chr10	79821021	79830452	2427	+	NM_030218	P18129	protein_coding	9130017N09Rik	mitotic spindle positioning	Misp
1834	E130317F20Rik	23.8482	0.113125	4.68893	0	28	414101	#FF0000,black	E130317F20Rik	chr10	79851377	79854971	3595	-	NR_029447		lncRNA		RIKEN cDNA E130317F20 gene	E130317F20Rik
1835	Ptbp1	1.30661	11.3437	11.7295	2287	3856	19205	#FFE4c3,black	Ptbp1	chr10	79854432	79864435	3308	+	NM_001077363	P3584	protein_coding	AA407203| AL033359| HNRPI| pPTB| Ptb| PTB-1| PTB2| PTB3| PTB4	polypyrimidine tract binding protein 1	Ptbp1
1836	Lppr3	18.2283	0.106167	4.29428	0	21		#FF0000,black	Lppr3	chr10	79860475	79874634	4528	-	NM_001170935	P12696
1837	Prtn3	1.00159	7.91781	7.9201	212	274	19152		Prtn3	chr10	79879667	79883172	970	+	NM_011178	P23150	protein_coding	mPR3| PR3	proteinase 3	Prtn3
1838	Elane	0.411639	4.56376	3.28322	20	10	50701	#87CEEB,black	Elane	chr10	79886312	79888216	920	+	NM_015779	P208	protein_coding	Ela2| F430011M15Rik| NE	elastase, neutrophil expressed	Elane
1839	Cfd	3.9279	2.76068	4.73444	5	29	11537	#FF6347,black	Cfd	chr10	79890853	79892660	1081	+	NM_013459	P22465	protein_coding	Adn| DF	complement factor D (adipsin)	Cfd
1840	Med16	1.60014	8.24955	8.92775	267	552	216154	#FFA07A,black	Med16	chr10	79894707	79908938	3215	-	NM_001163276	P23108	protein_coding	95kDa| A630083L04| Thrap5| Trap95	mediator complex subunit 16	Med16
1841	R3hdm4	0.785759	11.4972	11.1494	2544	2579	109284	#E0FFFF,black	R3hdm4	chr10	79910053	79916930	1821	-	NM_177994	P23969	protein_coding	AI503502| C030046I01Rik	R3H domain containing 4	R3hdm4
1842	Kiss1r	1.40348	7.08975	7.57877	119	216	114229	#FFE4c3,black	Kiss1r	chr10	79916971	79922272	3162	+	NM_053244	P1813	protein_coding	Gpr54| KiSS-1	KISS1 receptor	Kiss1r
1843	Arid3a	0.570346	10.2684	9.45834	1085	798	13496	#B0E0E6,black	Arid3a	chr10	79927043	79955018	5712	+	NM_007880	P26715	protein_coding	Bright| Dri1| Dril1	AT rich interactive domain 3A (BRIGHT-like)	Arid3a
1844	Wdr18	1.46345	7.91123	8.4606	211	399	216156	#FFE4c3,black	Wdr18	chr10	79960152	79969246	2954	+	NM_175450	P12426	protein_coding	2310012I10Rik| AU044733| AW122032	WD repeat domain 18	Wdr18
1845	Grin3b	1.56599	9.15517	9.80224	501	1013	170483	#FFA07A,black	Grin3b	chr10	79970724	79977190	3274	+	NM_130455	P18275	protein_coding	GluN3B| NR3B	glutamate receptor, ionotropic, NMDA3B	Grin3b
1846	Tmem259	1.55052	9.23892	9.87167	531	1063	216157	#FFA07A,black	Tmem259	chr10	79977120	79984330	2223	-	NM_001003949	P19820	protein_coding	AC087114.7gm2| mFLJ00277| ORF61| R32184_3	transmembrane protein 259	Tmem259
1847	Cnn2	1.10257	11.3531	11.4939	2302	3275	12798		Cnn2	chr10	79988600	79995400	1782	+	NM_007725	P21226	protein_coding	AA408047| AI324678| Calpo2	calponin 2	Cnn2
1848	Abca7	0.580584	8.61781	7.83338	345	258	27403	#B0E0E6,black	Abca7	chr10	79997615	80015572	6594	+	NM_013850	P25032	protein_coding	Abc51| ABCX	ATP-binding cassette, sub-family A (ABC1), member 7	Abca7
1849	Hmha1	0.83467	11.699	11.4383	2926	3151	70719		Hmha1	chr10	80016672	80031471	4052	+	NM_001142701	P3274	protein_coding	6330406L22Rik| AW539505| Ha-1	histocompatibility (minor) HA-1	Hmha1
1850	Polr2e	1.78536	10.2712	11.1074	1087	2505	66420	#FFA07A,black	Polr2e	chr10	80035953	80039659	1008	-	NM_025554	P14883	protein_coding	2410021N14Rik| 25kDa| AW208866| RPB5| XAP4	polymerase (RNA) II (DNA directed) polypeptide E	Polr2e
1851	Gpx4	1.90249	9.7855	10.7134	776	1906	625249	#FFA07A,black	Gpx4	chr10	80047166	80056439	1534	+	NR_110342		protein_coding	GPx-4| GSHPx-4| mtPHGPx| PHGPx| snGPx	glutathione peroxidase 4	Gpx4
1852	Sbno2	0.491768	12.0355	11.0116	3695	2344	216161	#87CEEB,black	Sbno2	chr10	80057014	80102702	4640	-	NM_183426	P8306	protein_coding	BC019206| F730040C21| Sno| Stno	strawberry notch homolog 2 (Drosophila)	Sbno2
1853	Stk11	0.924694	10.3907	10.2778	1181	1409	20869		Stk11	chr10	80115803	80130685	2500	+	NM_001301854	P26193	protein_coding	AA408040| Lkb1| Par-4| R75140	serine/threonine kinase 11	Stk11
1854	Dos	0.854902	10.095	9.86888	962	1061			Dos	chr10	80130434	80139367	3294	-	NM_001195268	P20728
1855	Atp5d	1.29532	11.5501	11.9234	2639	4411	66043	#FFE4c3,black	Atp5d	chr10	80142315	80145818	931	+	NM_025313	P4028	protein_coding	0610008F14Rik| 1500000I11Rik| AA960090| AI876556| AU020773| C85518	ATP synthase, H+ transporting, mitochondrial F1 complex, delta subunit	Atp5d
1856	Midn	0.752708	12.9293	12.5194	6866	6668	59090	#E0FFFF,black	Midn	chr10	80148272	80158368	3866	+	NM_021565	P7896	protein_coding	3000003C15Rik	midnolin	Midn
1857	Cirbp	2.35215	8.52793	9.76191	324	985	12696	#FF6347,black	Cirbp	chr10	80167841	80171653	1256	+	NM_007705	P81	protein_coding	Cirp| R74941	cold inducible RNA binding protein	Cirbp
1858	1600002K03Rik	0.668559	7.79009	7.20922	194	167	69770	#E0FFFF,black	1600002K03Rik	chr10	80172944	80175119	651	+	NM_027207	P9032	protein_coding		RIKEN cDNA 1600002K03 gene	1600002K03Rik
1859	Efna2	0.950838	5.17871	5.10598	31	38	13637		Efna2	chr10	80179482	80190010	2131	+	NM_007909	P17139	protein_coding	CEK7L| Elf1| Epl6| Eplg6| Lerk6	ephrin A2	Efna2
1860	Mum1	1.35825	9.85435	10.2961	814	1427	68114	#FFE4c3,black	Mum1	chr10	80226598	80245144	3717	+	NM_023431	P8019	protein_coding	2610019J09| 9430059D04Rik| UBE-1C2	melanoma associated antigen (mutated) 1	Mum1
1861	Ndufs7	1.1632	8.56713	8.78523	333	500	75406		Ndufs7	chr10	80249452	80256792	758	+	NM_029272	P9610	protein_coding	1010001M04Rik	NADH dehydrogenase (ubiquinone) Fe-S protein 7	Ndufs7
1862	Gamt	1.36234	7.25976	7.70585	134	236	14431	#FFE4c3,black	Gamt	chr10	80258151	80260968	944	-	NM_010255	P3409	protein_coding	AA571402| Spintz1	guanidinoacetate methyltransferase	Gamt
1863	Dazap1	1.3022	12.6203	13.0012	5542	9312	70248	#FFE4c3,black	Dazap1	chr10	80264991	80288413	3068	+	NM_133188	P25194	protein_coding	2410042M16Rik| mPrrp	DAZ associated protein 1	Dazap1
1864	Rps15	1.49142	12.4576	13.0343	4951	9528	20054	#FFE4c3,black	Rps15	chr10	80292431	80294114	522	+	NM_009091	P2742	protein_coding	rig	ribosomal protein S15	Rps15
1865	Apc2	2.5084	5.76751	7.09428	47	154	23805	#FF6347,black	Apc2	chr10	80301820	80318256	9074	+	NM_011789	P23483	protein_coding	AI852447| APCL| R75424	adenomatosis polyposis coli 2	Apc2
1866	2310011J03Rik	1.30463	9.82393	10.2076	797	1342	66374	#FFE4c3,black	2310011J03Rik	chr10	80318255	80320548	1659	-	NM_025521	P6967	protein_coding	AI452186| AW545358	RIKEN cDNA 2310011J03 gene	2310011J03Rik
1867	Pcsk4	2.46991	5.26941	6.57387	33	107	18551	#FF6347,black	Pcsk4	chr10	80321283	80329473	2514	-	NM_008793	P23488	protein_coding	AI647044| L21221| NEC 3| NEC3| PC4| SPC5	proprotein convertase subtilisin/kexin type 4	Pcsk4
1868	Reep6	2.14265	6.95134	8.05074	108	300	70335	#FF6347,black	Reep6	chr10	80330145	80336441	2016	+	NM_001204931	P15583	protein_coding	0610011M24Rik| Dp1l1	receptor accessory protein 6	Reep6
1869	Adamtsl5	1.43949	7.05323	7.57878	116	216	66548	#FFE4c3,black	Adamtsl5	chr10	80339793	80348448	3041	-	NR_104340		protein_coding	2010109H09Rik| Thsd6	ADAMTS-like 5	Adamtsl5
1870	Plk5	1.8656	0.0188451	0.918484	0	1	216166	#FFA07A,black	Plk5	chr10	80356459	80365489	2112	+	NM_183152	P25923	protein_coding	6330514A18Rik	polo-like kinase 5	Plk5
1871	Mex3d	2.6882	6.57549	8.00213	83	290	237400	#FF6347,black	Mex3d	chr10	80380355	80387651	3258	-	NM_198615	P14908	protein_coding	BC059858| Rkhd1	mex3 RNA binding family member D	Mex3d
1872	Mbd3	1.34838	8.22777	8.659	263	458	17192	#FFE4c3,black	Mbd3	chr10	80392539	80399531	1957	-	NM_001306143	P9168	protein_coding	AI181826| AU019209	methyl-CpG binding domain protein 3	Mbd3
1873	Uqcr11	1.31617	9.5824	9.97874	674	1145	66594	#FFE4c3,black	Uqcr11	chr10	80402997	80406821	436	-	NM_025650	P22564	protein_coding	0710008D09Rik| AL022707| Uqcr	ubiquinol-cytochrome c reductase, complex III subunit XI	Uqcr11
1874	Tcf3	1.89307	8.0783	8.99902	237	580	21423	#FFA07A,black	Tcf3	chr10	80409165	80433653	3538	-	NM_001164147	P11863	protein_coding	A1| AA408400| ALF2| AW209082| bHLHb21| E12| E12/E47| E2A| E47| ME2| Pan1| Pan2| TCF-3| Tcfe2a| VDIR	transcription factor 3	Tcf3
1875	Onecut3	0.113239	3.14256	0	7	0	246086	#1E90FF,black	Onecut3	chr10	80494906	80517260	4689	+	NM_139226	P5601	protein_coding	OC-3| Oc3	one cut domain, family member 3	Onecut3
1876	Atp8b3	1	0	0	0	0	67331		Atp8b3	chr10	80519585	80539124	4411	-	NM_026094	P10520	protein_coding	1700042F02Rik| 1700056N23Rik| ATPIK| SAPLT	ATPase, class I, type 8B, member 3	Atp8b3
1877	Rexo1	1.49006	8.44087	9.01624	305	587	66932	#FFE4c3,black	Rexo1	chr10	80540926	80561560	5249	-	NM_025852	P9877	protein_coding	1700021P10Rik| 2610511M11Rik| AW050347| EloA-BP1| Rex1| Tceb3bp1	REX1, RNA exonuclease 1	Rexo1
1878	Klf16	1.60045	8.15498	8.83345	250	517	118445	#FFA07A,black	Klf16	chr10	80567121	80577296	2652	-	NM_078477	P21488	protein_coding	AI843742| BTEB4| DRRF	Kruppel-like factor 16	Klf16
1879	Abhd17a	0.784853	8.56698	8.21747	333	337	216169	#E0FFFF,black	Abhd17a	chr10	80583649	80590341	1473	-	NM_145421	P13787	protein_coding	1700013O15Rik| BC005632| D10Bwg1364e| Fam108a	abhydrolase domain containing 17A	Abhd17a
1880	Adat3	0.349471	6.65636	5.1396	88	39	100113398	#87CEEB,black	Adat3	chr10	80602880	80607654	1411	+	NM_001100606	P15474	protein_coding	A430024H01Rik	adenosine deaminase, tRNA-specific 3	Adat3
1881	Scamp4	0.840104	8.76833	8.51697	383	415	56214		Scamp4	chr10	80602882	80615783	1802	+	NM_019575	P23815	protein_coding	2410022D05Rik| AI448940| AU022392| AW742369| Sc4	secretory carrier membrane protein 4	Scamp4
1882	Csnk1g2	1.12791	10.4017	10.5753	1190	1732	103236		Csnk1g2	chr10	80622780	80640771	2430	+	NM_134002	P7013	protein_coding	2810429I12Rik| AI463719	casein kinase 1, gamma 2	Csnk1g2
1883	Btbd2	1.43595	6.72176	7.24377	92	171	208198	#FFE4c3,black	Btbd2	chr10	80642617	80657071	3026	-	NM_145361	P4510	protein_coding	2610037C03Rik| 4930512K17Rik	BTB (POZ) domain containing 2	Btbd2
1884	Mknk2	0.38408	11.6866	10.3061	2901	1437	17347	#87CEEB,black	Mknk2	chr10	80665318	80676293	3448	-	NM_021462	P20039	protein_coding	2010016G11Rik| Gprk7| Mnk2	MAP kinase-interacting serine/threonine kinase 2	Mknk2
1885	Mob3a	0.963516	7.95788	7.90426	218	271	208228		Mob3a	chr10	80685253	80701820	2647	-	NM_172457	P1489	protein_coding	5330417K06Rik| A630029F06| AV218468| Mobkl2a	MOB kinase activator 3A	Mob3a
1886	Izumo4	0.194735	6.17855	3.81813	63	15	71564	#00BFFF,black	Izumo4	chr10	80702693	80705382	938	+	NM_027829	P20395	protein_coding	9030607L17Rik| AI550407	IZUMO family member 4	Izumo4
1887	Ap3d1	1.00331	11.1277	11.1325	1969	2549	11776		Ap3d1	chr10	80706978	80742211	4730	-	NM_007460	P1847	protein_coding	AA407035| Ap3d| Bolvr| mBLVR1| mh| mocha	adaptor-related protein complex 3, delta 1 subunit	Ap3d1
1888	Dot1l	0.39928	11.0656	9.74104	1886	971	208266	#87CEEB,black	Dot1l	chr10	80755206	80794347	5694	+	NM_199322	P25495	protein_coding	A630076O07| AW907654| Dot1| KMT4| mDot1	DOT1-like, histone H3 methyltransferase (S. cerevisiae)	Dot1l
1889	Plekhj1	0.573716	8.97122	8.16963	441	326	78670	#B0E0E6,black	Plekhj1	chr10	80796099	80798626	1260	-	NM_023900	P1405	protein_coding	9530063M10Rik	pleckstrin homology domain containing, family J member 1	Plekhj1
1890	Sf3a2	1.81568	10.0876	10.9481	957	2243	20222	#FFA07A,black	Sf3a2	chr10	80798735	80804922	1674	+	NM_013651	P21479	protein_coding	66kDa| AW047242| PRP11| Sap62| SFA66	splicing factor 3a, subunit 2	Sf3a2
1891	Amh	1	0	0	0	0	11705		Amh	chr10	80805248	80807648	1665	+	NM_007445	P26218	protein_coding	MIS	anti-Mullerian hormone	Amh
1892	Jsrp1	3.69783	2.98412	4.8708	6	32	71912	#FF6347,black	Jsrp1	chr10	80808496	80813498	1116	-	NM_028001	P3885	protein_coding	2300003C06Rik| 2310032K21Rik| JP-45| JP45	junctional sarcoplasmic reticulum protein 1	Jsrp1
1893	Oaz1	0.459473	6.11041	4.98846	60	35	18245	#87CEEB,black	Oaz1	chr10	80826656	80828796	795	+	NM_008753	P8976	protein_coding	Antizyme| AZ-1| AZ1| Oaz| ODC-Az	ornithine decarboxylase antizyme 1	Oaz1
1894	Oaz1-ps	0.655927	12.8714	12.263	6596	5582	100041965	#B0E0E6,black	Oaz1-ps	chr10	80826696	80829217	557	+	NR_027656		misc_RNA	ENSMUSG00000043801| Gm1823| Gm9786| Oaz-ps	ornithine decarboxylase antizyme 1, pseudogene	Oaz1-ps
1895	Lingo3	1	0	0	0	0	237403		Lingo3	chr10	80832801	80844039	3439	-	NM_001013758	P23255	protein_coding	AI851712| LERN2	leucine rich repeat and Ig domain containing 3	Lingo3
1896	Lsm7	1.84875	10.1753	11.0618	1017	2427	66094	#FFA07A,black	Lsm7	chr10	80852825	80855209	468	-	NM_025349	P25895	protein_coding	0910001B06Rik| 1110033F18Rik	LSM7 homolog, U6 small nuclear RNA and mRNA degradation associated	Lsm7
1897	Sppl2b	1.57371	8.58441	9.23858	337	685	73218	#FFA07A,black	Sppl2b	chr10	80855275	80868708	2869	+	NM_175195	P2109	protein_coding	3110056O03Rik| AW550292| PSL1	signal peptide peptidase like 2B	Sppl2b
1898	Tmprss9	0.608184	3.86781	3.15038	12	9	432478	#B0E0E6,black	Tmprss9	chr10	80879816	80899494	3454	+	NM_001081688	P7009	protein_coding	Serase-1B	transmembrane protease, serine 9	Tmprss9
1899	Timm13	1.4679	10.7316	11.2854	1496	2834	30055	#FFE4c3,black	Timm13	chr10	80899450	80900969	1225	-	NM_013895	P12521	protein_coding	D10Ertd378e| Tim9| Timm9	translocase of inner mitochondrial membrane 13	Timm13
1900	Lmnb2	0.971039	8.21665	8.17425	261	327	16907		Lmnb2	chr10	80901363	80918245	3371	-	NM_010722	P6084	protein_coding		lamin B2	Lmnb2
1901	Gadd45b	0.37171	12.9326	11.5049	6882	3300	17873	#87CEEB,black	Gadd45b	chr10	80930091	80932204	1266	+	NM_008655	P5233	protein_coding	AI323528| Myd118	growth arrest and DNA-damage-inducible 45 beta	Gadd45b
1902	Gng7	2.72589	0.0329627	1.47969	0	2	14708	#FF6347,black	Gng7	chr10	80948624	81014925	3495	-	NM_001038655	P933	protein_coding	AI840417	guanine nucleotide binding protein (G protein), gamma 7	Gng7
1903	Diras1	8.52916	0.0803535	3.17276	0	9	208666	#FF0000,black	Diras1	chr10	81019590	81025377	2920	-	NM_145217	P20327	protein_coding	Di-Ras1| Gbts1| RIG	DIRAS family, GTP-binding RAS-like 1	Diras1
1904	Slc39a3	0.812971	6.92358	6.62486	106	111	106947		Slc39a3	chr10	81028540	81033912	3462	-	NM_134135	P23190	protein_coding	AI845814| Zip3	solute carrier family 39 (zinc transporter), member 3	Slc39a3
1905	Sgta	1.25116	11.889	12.2123	3338	5389	52551	#FFE4c3,black	Sgta	chr10	81044073	81060154	1947	-	NM_024499	P649	protein_coding	5330427H01Rik| AI194281| D10Ertd190e| Sgt| Stg	small glutamine-rich tetratricopeptide repeat (TPR)-containing, alpha	Sgta
1906	Thop1	1.40404	7.38272	7.8723	146	265	50492	#FFE4c3,black	Thop1	chr10	81070083	81082360	2585	+	NM_022653	P17886	protein_coding	AI131655| AI327041| EP24.15	thimet oligopeptidase 1	Thop1
1907	Creb3l3	1	0	0	0	0	208677		Creb3l3	chr10	81084333	81098872	2283	-	NM_145365	P16115	protein_coding	BC010786| CREB-H| D10Bur1e	cAMP responsive element binding protein 3-like 3	Creb3l3
1908	Map2k2	1.03744	10.3284	10.3814	1131	1514	26396		Map2k2	chr10	81105947	81124697	2373	+	NM_023138	P18668	protein_coding	AA589381| MEK2| MK2| Prkmk2	mitogen-activated protein kinase kinase 2	Map2k2
1909	Zbtb7a	0.733254	12.1237	11.6761	3928	3716	16969	#E0FFFF,black	Zbtb7a	chr10	81136271	81151657	5373	+	NM_010731	P26422	protein_coding	9030619K07Rik| 9130006G12Rik| AI452336| FBI-1| Lrf| Pokemon| Zbtb7	zinc finger and BTB domain containing 7a	Zbtb7a
1910	Pias4	0.826511	6.95035	6.67546	108	115	59004		Pias4	chr10	81153966	81167720	1668	-	NM_021501	P11656	protein_coding	Pias-gamma| Piasg| PIASY	protein inhibitor of activated STAT 4	Pias4
1911	Eef2	1.60902	15.1369	15.8231	31719	65852	13629	#FFA07A,black	Eef2	chr10	81176631	81182509	3100	+	NM_007907	P2878	protein_coding	Ef-2	eukaryotic translation elongation factor 2	Eef2
1912	Snord37	1	0	0	0	0	100217454		Snord37	chr10	81178961	81179013	53	+	NR_028549		snoRNA	MBII-376	small nucleolar RNA, C/D box 37	Snord37
1913	Dapk3	1.11027	6.31105	6.46196	69	99	13144		Dapk3	chr10	81183007	81193197	1924	+	NM_001190474	P9205	protein_coding	dlk| ZIPK	death-associated protein kinase 3	Dapk3
1914	Atcayos	1	0	0	0	0	69678		Atcayos	chr10	81194691	81208370	318	+	NR_015477		lncRNA	2310050B05Rik	ataxia, cerebellar, Cayman type, opposite strand	Atcayos
1915	Nmrk2	0.204535	3.14652	0.856945	7	1	69564	#00BFFF,black	Nmrk2	chr10	81198170	81202037	1840	-	NM_027120	P5579	protein_coding	2310015C21Rik| Itgb1bp3| Mibp	nicotinamide riboside kinase 2	Nmrk2
1916	Atcay	1	0	0	0	0	16467		Atcay	chr10	81204513	81230779	3677	-	NM_178662	P18166	protein_coding	3322401A10Rik| BB077577| BNIP-H| CLAC| hes| ji	ataxia, cerebellar, Cayman type	Atcay
1917	Zfr2	1	0	0	0	0	103406		Zfr2	chr10	81233163	81252123	3341	+	NM_001034895	P10128	protein_coding	2010013I23Rik| 9130206N08Rik| AW045600| mKIAA1086	zinc finger RNA binding protein 2	Zfr2
1918	Matk	0.545389	6.44758	5.57294	76	53	17179	#B0E0E6,black	Matk	chr10	81252935	81262981	2438	+	NM_001285855	P5475	protein_coding	CHK| HYL| Ntk| p56ntk	megakaryocyte-associated tyrosine kinase	Matk
1919	Mrpl54	0.910515	9.21142	9.07618	521	612	66047		Mrpl54	chr10	81264722	81266926	587	-	NM_025317	P22742	protein_coding	0610008M19Rik| D10Sut1e	mitochondrial ribosomal protein L54	Mrpl54
1920	Apba3	0.51527	8.24902	7.29242	267	177	57267	#B0E0E6,black	Apba3	chr10	81268172	81273247	2107	+	NM_018758	P14286	protein_coding	AW208791| lin-10| Mint-3| mint3| X11gamma	amyloid beta (A4) precursor protein-binding, family A, member 3	Apba3
1921	Tjp3	0.57538	7.8622	7.06479	204	151	27375	#B0E0E6,black	Tjp3	chr10	81273188	81291581	3342	-	NM_013769	P6161	protein_coding		tight junction protein 3	Tjp3
1922	Pip5k1c	1.16048	10.1752	10.3899	1017	1523	18717		Pip5k1c	chr10	81292963	81319974	4366	+	NM_001146687	P21207	protein_coding	AI115456| AI835305| Pip5kIgamma	phosphatidylinositol-4-phosphate 5-kinase, type 1 gamma	Pip5k1c
1923	Cactin	1.80247	9.09054	9.94052	479	1115	70312	#FFA07A,black	Cactin	chr10	81321103	81326251	2724	+	NM_027381	P19685	protein_coding	2510012J08Rik	cactin, spliceosome C complex subunit	Cactin
1924	Tbxa2r	0.129802	2.94561	0	6	0	21390	#00BFFF,black	Tbxa2r	chr10	81328703	81335174	1949	+	NM_001277265	P12232	protein_coding	TP| TXA2-R	thromboxane A2 receptor	Tbxa2r
1925	Gipc3	1	0	0	0	0	209047		Gipc3	chr10	81337762	81343266	1024	-	NM_148951	P11569	protein_coding	Ahl5| Rgs19ip3	GIPC PDZ domain containing family, member 3	Gipc3
1926	Hmg20b	0.838503	9.22789	8.97378	527	570	15353		Hmg20b	chr10	81346046	81350457	1596	-	NM_001163165	P17717	protein_coding	AW610687| BRAF35| Hmgx2| Hmgxb2| Smarce1r	high mobility group 20B	Hmg20b
1927	Mfsd12	0.08184	3.61105	0	10	0	73822	#1E90FF,black	Mfsd12	chr10	81357570	81364035	1702	+	NM_028657	P10260	protein_coding	C19orf28| F630110N24Rik| Wdt1	major facilitator superfamily domain containing 12	Mfsd12
1928	4930404N11Rik	0.0386314	5.5315	0.837418	40	1	432479	#1E90FF,black	4930404N11Rik	chr10	81364024	81365820	695	-	NM_001014836	P18374	protein_coding	2210409H10Rik| 5730551K18Rik| AI854616	RIKEN cDNA 4930404N11 gene	4930404N11Rik
1929	Fzr1	1.8277	9.62666	10.4967	695	1640	56371	#FFA07A,black	Fzr1	chr10	81366879	81378370	2254	-	NM_019757	P6333	protein_coding	AW108046| Cdh1| Fyr| FZR| FZR2| HCDH| HCDH1	fizzy/cell division cycle 20 related 1 (Drosophila)	Fzr1
1930	Dohh	2.24178	8.59726	9.76191	340	985	102115	#FF6347,black	Dohh	chr10	81384428	81388352	1444	+	NM_133964	P1336	protein_coding	1110033C18Rik| AI585913| AL022869| Hlrc1	deoxyhypusine hydroxylase/monooxygenase	Dohh
1931	Smim24	18.2283	0.106167	4.29428	0	21	72273	#FF0000,black	Smim24	chr10	81393064	81395079	575	+	NM_001099917	P17223	protein_coding	2210404O07Rik	small integral membrane protein 24	Smim24
1932	Nfic	1.25102	10.2605	10.5836	1079	1742	18029	#FFE4c3,black	Nfic	chr10	81396191	81427173	6295	-	NM_008688	P18123	protein_coding	1110019L22Rik| 1500041O16Rik| AA589446| AI746521| NF1-C	nuclear factor I/C	Nfic
1933	Celf5	1.36233	2.97293	3.419	6	11	319586	#FFE4c3,black	Celf5	chr10	81459228	81482709	4390	-	NM_176954	P7470	protein_coding	4930565A21Rik| Brunol5	CUGBP, Elav-like family member 5	Celf5
1934	Ncln	1.27252	10.8544	11.2021	1629	2675	103425	#FFE4c3,black	Ncln	chr10	81486459	81496363	2879	-	NM_134009	P23142	protein_coding	3100002P13Rik| AW120537	nicalin	Ncln
1935	S1pr4	0.527281	6.1342	5.21084	61	41	13611	#B0E0E6,black	S1pr4	chr10	81497745	81500137	2393	-	NM_010102	P14906	protein_coding	Edg6| Lpc1| S1p4	sphingosine-1-phosphate receptor 4	S1pr4
1936	Gna15	2.55039	4.08635	5.43707	14	48	14676	#FF6347,black	Gna15	chr10	81502314	81524225	1961	-	NM_010304	P317	protein_coding	Galpha15| G[a]15	guanine nucleotide binding protein, alpha 15	Gna15
1937	Gna11	1.51304	7.31235	7.9098	139	272	14672	#FFA07A,black	Gna11	chr10	81528732	81545046	3262	-	NM_010301	P5715	protein_coding	Dsk7| E430025L19	guanine nucleotide binding protein, alpha 11	Gna11
1938	Aes	1.18354	11.0564	11.2995	1874	2862	14797		Aes	chr10	81559444	81566371	2465	+	NM_010347	P15302	protein_coding	AL024115| Esp1| Grg| Grg-5| Grg5| Tle5	amino-terminal enhancer of split	Aes
1939	Tle2	1	0	0	0	0	21886		Tle2	chr10	81575287	81590845	3077	+	NM_001252401	P12611	protein_coding	Grg2| mKIAA4188	transducin-like enhancer of split 2	Tle2
1940	Tle6	1.32516	6.11254	6.51871	60	103	114606	#FFE4c3,black	Tle6	chr10	81590905	81600900	2015	-	NM_053254	P25636	protein_coding	1810057E06Rik| Grg6	transducin-like enhancer of split 6	Tle6
1941	BC025920	1	0	0	0	0	268319		BC025920	chr10	81606308	81609836	1890	+	NR_030677		misc_RNA		cDNA sequence BC025920	BC025920
1942	Sirt6	0.629916	6.15769	5.49092	62	50	50721	#B0E0E6,black	Sirt6	chr10	81621786	81627608	1805	-	NM_001163430	P9387	protein_coding	2810449N18Rik| AI043036| Sir2l6	sirtuin 6	Sirt6
1943	Ankrd24	3.40908	4.57406	6.34344	20	91	70615	#FF6347,black	Ankrd24	chr10	81628540	81647612	3658	+	NM_027480	P20647	protein_coding	4631433D01Rik| 5730519E19Rik| D10Bur2e	ankyrin repeat domain 24	Ankrd24
1944	Gm10778	1.24426	4.26345	4.57874	16	26	100233208		Gm10778	chr10	81649069	81826490	9450	+	NM_001142963_1	P25914	protein_coding	ENSMUSG00000074860	predicted gene 10778	Gm10778
1945	Zfp433	1.03076	4.42363	4.46733	18	24	73610		Zfp433	chr10	81704825	81881086	4768	+	NM_001243067_1	P2197	protein_coding	1700123A16Rik	zinc finger protein 433	Zfp433
1946	Zfp781	1.4409	3.75888	4.28586	11	21	331188	#FFE4c3,black	Zfp781	chr10	81742821	81930480	8134	-	NM_199062	P18833	protein_coding	A130081B01	zinc finger protein 781	Zfp781
1947	Zfp873	3.57351	0.0440068	1.88135	0	3	408062	#FF6347,black	Zfp873	chr10	82048127	82061586	2300	+	NM_001024626	P6819	protein_coding		zinc finger protein 873	Zfp873
1948	AU041133	7.71237	0.0763504	3.02352	0	8	216177	#FF4500,black	AU041133	chr10	82128013	82153065	2634	+	NM_001163064	P13734	protein_coding		expressed sequence AU041133	AU041133
1949	Zfp938	2.49152	3.63691	4.95394	10	34	237411	#FF6347,black	Zfp938	chr10	82224856	82241275	2031	-	NM_001105557	P25367	protein_coding	B230315N10Rik	zinc finger protein 938	Zfp938
1950	Gm1553	1	0	0	0	0	432480		Gm1553	chr10	82486533	82492618	662	-	NM_001255990	P26574	protein_coding	Lcrn	predicted gene 1553	Gm1553
1951	1190007I07Rik	0.688846	6.31019	5.77245	69	61	544717	#E0FFFF,black	1190007I07Rik	chr10	82619851	82623228	959	-	NM_001135567	P15894	protein_coding		RIKEN cDNA 1190007I07 gene	1190007I07Rik
1952	Tdg	6.89298	0.0717712	2.8569	0	7	21665	#FF4500,black	Tdg	chr10	82629838	82648078	1202	+	NM_011561	P6861	protein_coding	E130317C12Rik| JZA-3| Jza1	thymine DNA glycosylase	Tdg
1953	Gm9855	1	0	0	0	0	624784		Gm9855	chr10	82629842	82629939	98	+	NR_037190		misc_RNA	ENSMUSG00000051559	predicted pseudogene 9855	Gm9855
1954	Glt8d2	11.778	0.0923663	3.65039	0	13	74782	#FF0000,black	Glt8d2	chr10	82650433	82690650	2153	-	NM_029102	P13944	protein_coding	1110021D20Rik	glycosyltransferase 8 domain containing 2	Glt8d2
1955	Hcfc2	0.574263	5.26466	4.46444	33	24	67933	#B0E0E6,black	Hcfc2	chr10	82699007	82741392	2386	+	NM_001081218	P685	protein_coding	1700129L13Rik| AU019838	host cell factor C2	Hcfc2
1956	Nfyb	1.33911	9.65127	10.0726	707	1222	18045	#FFE4c3,black	Nfyb	chr10	82748700	82764141	2552	-	NM_010914	P26839	protein_coding	AA985999| Cbf-A	nuclear transcription factor-Y beta	Nfyb
1957	1700028I16Rik	4.41201	0.0529188	2.19436	0	4	70003	#FF4500,black	1700028I16Rik	chr10	82812123	82824242	1056	+	NR_038042		lncRNA		RIKEN cDNA 1700028I16 gene	1700028I16Rik
1958	Txnrd1	0.633805	10.97	10.3121	1765	1443	50493	#B0E0E6,black	Txnrd1	chr10	82833951	82897724	4126	+	NM_001042523	P24630	protein_coding	TR| TR1| TrxR1	thioredoxin reductase 1	Txnrd1
1959	Eid3	0.333877	7.10029	5.51768	120	51	66341	#87CEEB,black	Eid3	chr10	82866626	82867929	1304	+	NM_025499	P7651	protein_coding	1700027M21Rik| NS4EB	EP300 interacting inhibitor of differentiation 3	Eid3
1960	Chst11	0.663679	9.45496	8.86352	617	528	58250	#B0E0E6,black	Chst11	chr10	82985497	83195891	5519	+	NM_021439	P6292	protein_coding	1110020P09Rik| C4s| C4ST| C4ST-1| C4ST1	carbohydrate sulfotransferase 11	Chst11
1961	Slc41a2	4.59781	4.76761	6.96855	23	141	338365	#FF4500,black	Slc41a2	chr10	83231139	83337817	4386	-	NM_177388	P24931	protein_coding	A230035L05Rik| SLC41A1-L1	solute carrier family 41, member 2	Slc41a2
1962	D10Wsu102e	1.37022	9.91841	10.3728	851	1505	28109	#FFE4c3,black	D10Wsu102e	chr10	83360221	83368835	3509	+	NM_026579	P26771	protein_coding	AI747614| C430041I18Rik	DNA segment, Chr 10, Wayne State University 102, expressed	D10Wsu102e
1963	Aldh1l2	2.06681	6.39224	7.43965	73	196	216188	#FF6347,black	Aldh1l2	chr10	83487447	83534140	6030	-	NM_153543	P21893	protein_coding	D330038I09Rik| mtFDH	aldehyde dehydrogenase 1 family, member L2	Aldh1l2
1964	A230046K03Rik	0.774237	9.73817	9.36902	751	750	319277	#E0FFFF,black	A230046K03Rik	chr10	83543941	83596473	5858	+	NM_001033375	P24832	protein_coding	AA589518| Kiaa1033| mKIAA1033	RIKEN cDNA A230046K03 gene	A230046K03Rik
1965	Appl2	0.934816	9.61405	9.5168	689	831	216190		Appl2	chr10	83600034	83648664	2945	-	NM_145220	P772	protein_coding	Dip3b	adaptor protein, phosphotyrosine interaction, PH domain and leucine zipper containing 2	Appl2
1966	1500009L16Rik	2.94828	1.74211	3.30198	2	10	69784	#FF6347,black	1500009L16Rik	chr10	83722865	83762762	1194	+	NM_001145198	P12715	protein_coding	2700050C19Rik| OCC-1	RIKEN cDNA 1500009L16 gene	1500009L16Rik
1967	Nuak1	1.09574	6.46736	6.59927	77	109	77976		Nuak1	chr10	84371319	84440471	5018	-	NM_001004363	P3389	protein_coding	AU014801| AW494241| B230104P22Rik| Omphk1	NUAK family, SNF1-like kinase, 1	Nuak1
1968	4930463O16Rik	1	0	0	0	0	75804		4930463O16Rik	chr10	84488293	84497676	2329	+	NR_108059		lncRNA		RIKEN cDNA 4930463O16 gene	4930463O16Rik
1969	Ckap4	1.16892	11.4144	11.6396	2402	3623	216197		Ckap4	chr10	84526305	84533888	2915	-	NM_175451	P16786	protein_coding	5630400A09Rik| CLIMP-63| P63	cytoskeleton-associated protein 4	Ckap4
1970	Platr7	0.113184	4.55911	1.41586	20	2	442847	#1E90FF,black	Platr7	chr10	84547417	84553338	1334	-	NR_040658		lncRNA	C330046G13Rik	pluripotency associated transcript 7	Platr7
1971	Tcp11l2	0.294728	9.26542	7.50288	541	205	216198	#87CEEB,black	Tcp11l2	chr10	84576947	84614355	2400	+	NM_146008	P24371	protein_coding	E430026E19Rik	t-complex 11 (mouse) like 2	Tcp11l2
1972	Polr3b	1.63669	7.37298	8.08376	145	307	70428	#FFA07A,black	Polr3b	chr10	84622437	84727178	4830	+	NM_027423	P1464	protein_coding	2700078H01Rik| A330032P03Rik| C85372| RPC2	polymerase (RNA) III (DNA directed) polypeptide B	Polr3b
1973	Rfx4	1	0	0	0	0	71137		Rfx4	chr10	84756048	84906536	4072	+	NM_001024918	P12206	protein_coding	4933412G19Rik| NYD-sp10	regulatory factor X, 4 (influences HLA class II expression)	Rfx4
1974	Ric8b	0.820971	7.30146	7.01687	138	146	237422		Ric8b	chr10	84917613	85018337	4962	+	NM_001013441	P2077	protein_coding	BC051080| Ric-8| Ric-8b	RIC8 guanine nucleotide exchange factor B	Ric8b
1975	Fhl4	6.89298	0.0717712	2.8569	0	7	14202	#FF4500,black	Fhl4	chr10	85097019	85102495	2670	-	NM_010214	P8349	protein_coding		four and a half LIM domains 4	Fhl4
1976	Tmem263	1.31553	8.61811	9.01375	345	586	103266	#FFE4c3,black	Tmem263	chr10	85102627	85117747	3778	+	NM_001013028	P19899	protein_coding	AI597468	transmembrane protein 263	Tmem263
1977	Mterf2	0.734337	6.96341	6.51792	109	103	74238	#E0FFFF,black	Mterf2	chr10	85119433	85128027	1567	-	NM_028832	P23430	protein_coding	1700007D05Rik| Mterfd3	mitochondrial transcription termination factor 2	Mterf2
1978	Cry1	1.03433	7.95792	8.00662	218	291	12952		Cry1	chr10	85131700	85185054	3016	-	NM_007771	P18045	protein_coding	AU020726| AU021000| Phll1	cryptochrome 1 (photolyase-like)	Cry1
1979	Btbd11	1.65554	7.54079	8.26809	163	349	74007	#FFA07A,black	Btbd11	chr10	85386814	85660292	5955	+	NM_028709	P10062	protein_coding	6330404E16Rik	BTB (POZ) domain containing 11	Btbd11
1980	Pwp1	1.06986	9.0477	9.14513	465	642	103136		Pwp1	chr10	85871831	85889103	2579	+	NM_133993	P17391	protein_coding	2310058A11Rik| 2610205J09Rik| AI098170| AL022879| AV083409| AW550690	PWP1 homolog, endonuclein	Pwp1
1981	Prdm4	0.703702	8.36802	7.86105	290	263	72843	#E0FFFF,black	Prdm4	chr10	85891968	85916986	4003	-	NM_181650	P19937	protein_coding	1700031E19Rik| 2810470D21Rik| AW552272| SC-1| SC1	PR domain containing 4	Prdm4
1982	Ascl4	1	0	0	0	0	67341		Ascl4	chr10	85928491	85929647	1157	+	NM_001163614	P12221	protein_coding	1700054F16Rik| bHLHa44	achaete-scute family bHLH transcription factor 4	Ascl4
1983	Rtcb	1.7093	10.491	11.2644	1266	2793	28088	#FFA07A,black	Rtcb	chr10	85938637	85957793	1979	-	NM_145422	P14460	protein_coding	AI255213| AI463255| D10Wsu52e| FAAP| HSPC117	RNA 2',3'-cyclic phosphate and 5'-OH ligase	Rtcb
1984	Bpifc	1	0	0	0	0	270757		Bpifc	chr10	85959691	86011860	2328	-	NM_177772	P12782	protein_coding	4732454E24| Bpil2	BPI fold containing family C	Bpifc
1985	Fbxo7	1.05558	9.55212	9.63015	660	899	69754		Fbxo7	chr10	86021929	86048328	1886	+	NM_153195	P25118	protein_coding	2410015K21Rik| A230052G17Rik| AI117679| AW260462| C85118	F-box protein 7	Fbxo7
1986	Syn3	3.02115	2.75817	4.35326	5	22	27204	#FF6347,black	Syn3	chr10	86048746	86498896	11838	-	NM_013722	P4416	protein_coding		synapsin III	Syn3
1987	4930486F22Rik	1	0	0	0	0	78170		4930486F22Rik	chr10	86095854	86113585	563	+	NR_038024		lncRNA		RIKEN cDNA 4930486F22 gene	4930486F22Rik
1988	Timp3	2.5034	5.67431	6.99819	44	144	21859	#FF6347,black	Timp3	chr10	86300412	86349505	4681	+	NM_011595	P4290	protein_coding	Timp-3	tissue inhibitor of metalloproteinase 3	Timp3
1989	1810014B01Rik	0.28834	5.70083	3.90667	45	16	66263	#87CEEB,black	1810014B01Rik	chr10	86685527	86689954	1620	+	NR_015572		misc_RNA		RIKEN cDNA 1810014B01 gene	1810014B01Rik
1990	Hsp90b1	0.86581	12.6291	12.4212	5576	6229	22027		Hsp90b1	chr10	86690841	86705444	2759	-	NM_011631	P14380	protein_coding	endoplasmin| ERp99| gp96| GRP94| TA-3| Targ2| Tra-1| Tra1	heat shock protein 90, beta (Grp94), member 1	Hsp90b1
1991	Ttc41	5.24377	0.0602814	2.45089	0	5	103220	#FF4500,black	Ttc41	chr10	86705811	86776843	4474	+	NM_001003910	P5297	protein_coding	AI449705| AU041509| Gnn	tetratricopeptide repeat domain 41	Ttc41
1992	Nt5dc3	1.02942	9.4148	9.45664	600	797	103466		Nt5dc3	chr10	86779005	86838389	5952	+	NM_175331	P8496	protein_coding	AU040402| AW540062| C630002B14Rik| TU12B1-TY	5'-nucleotidase domain containing 3	Nt5dc3
1993	Stab2	1	0	0	0	0	192188		Stab2	chr10	86841210	87007942	8133	-	NM_138673	P16681	protein_coding	FEEL-2| FELL| MFEEL-2| STAB-2	stabilin 2	Stab2
1994	1700113H08Rik	1	0	0	0	0	76640		1700113H08Rik	chr10	87058046	87230599	1343	+	NM_029685	P17274	protein_coding		RIKEN cDNA 1700113H08 gene	1700113H08Rik
1995	Ascl1	1	0	0	0	0	17172		Ascl1	chr10	87491041	87493660	2259	-	NM_008553	P9517	protein_coding	AI225900| ASH1| bHLHa46| Mash1	achaete-scute family bHLH transcription factor 1	Ascl1
1996	Pah	1	0	0	0	0	18478		Pah	chr10	87521795	87584137	2143	+	NM_008777	P2486	protein_coding	AW106920	phenylalanine hydroxylase	Pah
1997	Igf1	2.16566	3.1733	4.2881	7	21	16000	#FF6347,black	Igf1	chr10	87859056	87937047	7396	+	NM_010512	P583	protein_coding	C730016P09Rik| Igf-1| Igf-I	insulin-like growth factor 1	Igf1
1998	Tyms-ps	0.566331	5.034	4.21372	28	20	22172	#B0E0E6,black	Tyms-ps	chr10	87966671	87968017	1347	+	NR_000040		misc_RNA		thymidylate synthase, pseudogene	Tyms-ps
[truncated: 21,284 more rows]

## Sheet: info
	Information
Seq	Quant-Seq(3'mRNA-Seq)
organism	Mouse
build	mm10(UCSC)
Normalization	Quantile normalization
	Color index
Fold	Color	RGB
>10		150.5.1
>7.5		200.7.2
>5		250.8.2
>3		253.52.47
>2		253.102.98
>1.75		254.152.148
>1.5		255.202.201
>1.25		255.230.229
1		255.255.255
<0.8		232.229.255
<0.6666666		205.205.205
<0.5714286		152.162.254
<0.5		88.104.254
<0.3333333		39.59.253
<0.2		2.25.244
<0.1333333		1.14.137
<0.1		1.9.83
